# Supplementary material for: The SW480 cell line as a model of resident and migrating colon cancer stem cells
Source: iScience. 2024 Aug 5;27(9):110658. doi: 10.1016/j.isci.2024.110658 (PMC11379671; doi:10.1016/j.isci.2024.110658)
Supplement: Table S1. Gene groups defining SW480 subpopulations, related to Figure 2B [file mmc2.xlsx]

## Sheet: SW480_genegroups_table
gene	kmeans cluster	Group
SEMA3F	1	Spheres
CFTR	1	Spheres
TMEM176A	1	Spheres
KLHL13	1	Spheres
CYP26B1	1	Spheres
SLC7A2	1	Spheres
CAMKK1	1	Spheres
SPPL2B	1	Spheres
TSPOAP1	1	Spheres
PON1	1	Spheres
TMEM132A	1	Spheres
USH1C	1	Spheres
GTF2IRD1	1	Spheres
SCIN	1	Spheres
PROM1	1	Spheres
CEACAM21	1	Spheres
DNAH9	1	Spheres
MGST1	1	Spheres
TENM1	1	Spheres
PAX7	1	Spheres
TRAF3IP3	1	Spheres
MLXIPL	1	Spheres
SEMA3G	1	Spheres
SLC6A7	1	Spheres
SYT7	1	Spheres
ALOX5	1	Spheres
EHD3	1	Spheres
CD6	1	Spheres
DPEP1	1	Spheres
NPC1L1	1	Spheres
CNTN1	1	Spheres
SNAI2	1	Spheres
RUNX3	1	Spheres
NRXN3	1	Spheres
GRAMD1B	1	Spheres
ABCC2	1	Spheres
DEF6	1	Spheres
AGPAT4	1	Spheres
BTN3A1	1	Spheres
POU2F2	1	Spheres
IKZF2	1	Spheres
LRRC7	1	Spheres
APBA2	1	Spheres
USP2	1	Spheres
FLT4	1	Spheres
USH2A	1	Spheres
EPHA3	1	Spheres
GPM6B	1	Spheres
MAGEC2	1	Spheres
XK	1	Spheres
CELF2	1	Spheres
KITLG	1	Spheres
ADAMTS6	1	Spheres
ELN	1	Spheres
NEXMIF	1	Spheres
LAMC3	1	Spheres
ALX4	1	Spheres
FSTL4	1	Spheres
PTPRN	1	Spheres
KCNH2	1	Spheres
CCDC85A	1	Spheres
IL17RB	1	Spheres
TBXAS1	1	Spheres
TARBP1	1	Spheres
RIMBP2	1	Spheres
BCAT1	1	Spheres
DGAT2	1	Spheres
AHRR	1	Spheres
DLX3	1	Spheres
TSPAN32	1	Spheres
HIPK2	1	Spheres
EYA2	1	Spheres
SNCAIP	1	Spheres
NTHL1	1	Spheres
PRKCQ	1	Spheres
MTHFD2	1	Spheres
MPPED2	1	Spheres
ISOC1	1	Spheres
EML1	1	Spheres
KIF26A	1	Spheres
FECH	1	Spheres
PRKCZ	1	Spheres
PDK3	1	Spheres
SDK2	1	Spheres
KCNAB2	1	Spheres
GAL	1	Spheres
HES2	1	Spheres
ASNS	1	Spheres
EPHA8	1	Spheres
MGAT4A	1	Spheres
MYO3B	1	Spheres
RPS6KA6	1	Spheres
LNX1	1	Spheres
RHOBTB1	1	Spheres
TMEM38A	1	Spheres
CYP2W1	1	Spheres
TP63	1	Spheres
NOTCH3	1	Spheres
CDHR2	1	Spheres
TUBE1	1	Spheres
ARHGEF10L	1	Spheres
SEMA3A	1	Spheres
SEMA3C	1	Spheres
WNT8B	1	Spheres
TIMM21	1	Spheres
PLXNA2	1	Spheres
CAMSAP3	1	Spheres
CTTNBP2	1	Spheres
RARB	1	Spheres
ACTN2	1	Spheres
NAALAD2	1	Spheres
MAP2	1	Spheres
ADCY2	1	Spheres
HOXA9	1	Spheres
FGF20	1	Spheres
BRINP1	1	Spheres
MYH7B	1	Spheres
RUNX1T1	1	Spheres
CDH17	1	Spheres
FKBP7	1	Spheres
FDFT1	1	Spheres
RIMS1	1	Spheres
CHRNA3	1	Spheres
KCNN2	1	Spheres
MEF2C	1	Spheres
PTPRC	1	Spheres
CADPS2	1	Spheres
PCDHGA2	1	Spheres
ATP8B1	1	Spheres
C1QTNF3	1	Spheres
ME2	1	Spheres
EPB41L3	1	Spheres
KCNK2	1	Spheres
TRAF5	1	Spheres
OPRK1	1	Spheres
SLC27A5	1	Spheres
HAL	1	Spheres
NKAIN1	1	Spheres
EFR3B	1	Spheres
MECOM	1	Spheres
OVGP1	1	Spheres
IGSF9	1	Spheres
ABCB1	1	Spheres
WNT11	1	Spheres
PPEF1	1	Spheres
ADAMTS2	1	Spheres
PTHLH	1	Spheres
SULT2B1	1	Spheres
DNMT3B	1	Spheres
ARHGAP28	1	Spheres
SIRT4	1	Spheres
FXYD3	1	Spheres
DLL3	1	Spheres
NRCAM	1	Spheres
PITPNM3	1	Spheres
JPH4	1	Spheres
GEMIN2	1	Spheres
SEMA6A	1	Spheres
TBX15	1	Spheres
PDE6C	1	Spheres
SEMA4G	1	Spheres
TDRD1	1	Spheres
PGC	1	Spheres
SCD	1	Spheres
ERMP1	1	Spheres
IGFALS	1	Spheres
MMP11	1	Spheres
P2RX6	1	Spheres
SLC7A4	1	Spheres
GGT1	1	Spheres
MFNG	1	Spheres
PLA2G3	1	Spheres
XBP1	1	Spheres
MLC1	1	Spheres
COCH	1	Spheres
CDKL1	1	Spheres
TRIM9	1	Spheres
CCNB1IP1	1	Spheres
SGK2	1	Spheres
HNF4A	1	Spheres
COL20A1	1	Spheres
CHRNA4	1	Spheres
CCM2L	1	Spheres
ASIP	1	Spheres
CELF4	1	Spheres
RBFA	1	Spheres
MYOM1	1	Spheres
ST8SIA5	1	Spheres
NOL4	1	Spheres
CHRDL1	1	Spheres
MCF2	1	Spheres
SYP	1	Spheres
ZC3H12B	1	Spheres
SCML2	1	Spheres
PHEX	1	Spheres
PCYT1B	1	Spheres
KLHL4	1	Spheres
KLF8	1	Spheres
CAB39L	1	Spheres
FGF9	1	Spheres
GDPD3	1	Spheres
HAS3	1	Spheres
NECAB2	1	Spheres
SEC14L5	1	Spheres
CIAO3	1	Spheres
HAGHL	1	Spheres
RHBDL1	1	Spheres
TOX3	1	Spheres
XYLT1	1	Spheres
MAZ	1	Spheres
IQCH	1	Spheres
CSK	1	Spheres
ACSBG1	1	Spheres
CTSH	1	Spheres
CEMIP	1	Spheres
ATP8B4	1	Spheres
OCA2	1	Spheres
FAM189A1	1	Spheres
RHOV	1	Spheres
EYA1	1	Spheres
DECR1	1	Spheres
JPH1	1	Spheres
DKK4	1	Spheres
CKM	1	Spheres
DMPK	1	Spheres
TIMM44	1	Spheres
C19orf44	1	Spheres
OLFM2	1	Spheres
EPHX3	1	Spheres
DYRK1B	1	Spheres
ATP1A3	1	Spheres
FAM83E	1	Spheres
FGF21	1	Spheres
MAST1	1	Spheres
KCNN1	1	Spheres
RAB3A	1	Spheres
ATP4A	1	Spheres
RUNDC3B	1	Spheres
CDK6	1	Spheres
DNAH11	1	Spheres
PTN	1	Spheres
ADAP1	1	Spheres
MET	1	Spheres
HOXA2	1	Spheres
HOXA3	1	Spheres
LFNG	1	Spheres
HOXA5	1	Spheres
HOXA6	1	Spheres
TSPAN12	1	Spheres
HOXA13	1	Spheres
EVX1	1	Spheres
CPVL	1	Spheres
CHN2	1	Spheres
CRHR2	1	Spheres
FSCN3	1	Spheres
MEST	1	Spheres
POU6F2	1	Spheres
AEBP1	1	Spheres
SLC1A1	1	Spheres
PRUNE2	1	Spheres
AMBP	1	Spheres
KDM4C	1	Spheres
ELAVL2	1	Spheres
KCNT1	1	Spheres
MPDZ	1	Spheres
LHX3	1	Spheres
SH3GL2	1	Spheres
DVL1	1	Spheres
RAB11FIP2	1	Spheres
CUBN	1	Spheres
NPM3	1	Spheres
EBF3	1	Spheres
SORCS1	1	Spheres
DNAJC12	1	Spheres
PPIF	1	Spheres
RAPGEFL1	1	Spheres
SGCA	1	Spheres
HLF	1	Spheres
MAP2K6	1	Spheres
FOXN1	1	Spheres
GNRHR	1	Spheres
UCP1	1	Spheres
CPE	1	Spheres
HGFAC	1	Spheres
CTSC	1	Spheres
TECTA	1	Spheres
VWA5A	1	Spheres
NRXN2	1	Spheres
FOLR1	1	Spheres
NECTIN1	1	Spheres
KIAA1549L	1	Spheres
CD5	1	Spheres
ELMOD1	1	Spheres
SOX6	1	Spheres
POU2AF1	1	Spheres
LIN7A	1	Spheres
ACSS3	1	Spheres
LTA4H	1	Spheres
AKAP3	1	Spheres
ARHGDIB	1	Spheres
FZD10	1	Spheres
ADGRD1	1	Spheres
FRK	1	Spheres
RSPH4A	1	Spheres
FAM184A	1	Spheres
MAN1A1	1	Spheres
GABRR2	1	Spheres
ULBP1	1	Spheres
PHACTR1	1	Spheres
CILK1	1	Spheres
BMP5	1	Spheres
BACH2	1	Spheres
TSPO2	1	Spheres
CRYBG1	1	Spheres
B3GAT2	1	Spheres
SOBP	1	Spheres
PACRG	1	Spheres
C6orf118	1	Spheres
SMOC2	1	Spheres
VEGFA	1	Spheres
FBRSL1	1	Spheres
MAN2A1	1	Spheres
HMGCS1	1	Spheres
CDH9	1	Spheres
PCDHB5	1	Spheres
PCDHB6	1	Spheres
PCDHB7	1	Spheres
THBS4	1	Spheres
RASGRF2	1	Spheres
NPR3	1	Spheres
ST8SIA4	1	Spheres
DPYSL3	1	Spheres
CDX1	1	Spheres
HRH2	1	Spheres
HGD	1	Spheres
BCHE	1	Spheres
LRRC31	1	Spheres
GNAT1	1	Spheres
CBLB	1	Spheres
CFAP92	1	Spheres
FOXP1	1	Spheres
ADAM23	1	Spheres
OTOF	1	Spheres
SLC30A3	1	Spheres
GRB14	1	Spheres
ACADL	1	Spheres
DNAH6	1	Spheres
OTX1	1	Spheres
ST3GAL5	1	Spheres
IL1R2	1	Spheres
PRKAG3	1	Spheres
WIPF1	1	Spheres
PRRX1	1	Spheres
MARK1	1	Spheres
WRAP73	1	Spheres
OPRD1	1	Spheres
C1orf21	1	Spheres
RGS2	1	Spheres
AGMAT	1	Spheres
OLFML3	1	Spheres
KIF21B	1	Spheres
HAO2	1	Spheres
HPCAL4	1	Spheres
KCNQ4	1	Spheres
ADGRL2	1	Spheres
MFAP2	1	Spheres
CR2	1	Spheres
PTCH2	1	Spheres
PIK3R3	1	Spheres
SLC19A2	1	Spheres
PTBP2	1	Spheres
TNFSF4	1	Spheres
PROX1	1	Spheres
MTARC2	1	Spheres
MUC5B	1	Spheres
KPTN	1	Spheres
CNR1	1	Spheres
MYB	1	Spheres
ARG1	1	Spheres
PMFBP1	1	Spheres
SLC16A7	1	Spheres
ARMC2	1	Spheres
PCDH17	1	Spheres
CCND2	1	Spheres
DNAH7	1	Spheres
ECRG4	1	Spheres
ONECUT2	1	Spheres
ESRRB	1	Spheres
BCL11A	1	Spheres
NKX2-3	1	Spheres
C10orf95	1	Spheres
MSX2	1	Spheres
PCDHB10	1	Spheres
PCDHB14	1	Spheres
PCDHB12	1	Spheres
TNN	1	Spheres
TTLL2	1	Spheres
PLXDC2	1	Spheres
CCDC77	1	Spheres
ENOX1	1	Spheres
CRISPLD1	1	Spheres
LRAT	1	Spheres
TSHZ3	1	Spheres
TAS2R10	1	Spheres
LIAS	1	Spheres
CPXM2	1	Spheres
FMOD	1	Spheres
EEPD1	1	Spheres
ARL4A	1	Spheres
SSPN	1	Spheres
SARDH	1	Spheres
DBH	1	Spheres
ACVR1C	1	Spheres
BATF3	1	Spheres
G0S2	1	Spheres
KCNJ2	1	Spheres
PLA2G12A	1	Spheres
RAB38	1	Spheres
GPR83	1	Spheres
MXD4	1	Spheres
MOGAT1	1	Spheres
CTCFL	1	Spheres
ZNF831	1	Spheres
SNAI1	1	Spheres
PCK1	1	Spheres
CHST8	1	Spheres
IL9R	1	Spheres
PAIP2B	1	Spheres
ATP8A1	1	Spheres
POF1B	1	Spheres
GRM4	1	Spheres
UNC5CL	1	Spheres
MOCS1	1	Spheres
APOBEC2	1	Spheres
KLHL31	1	Spheres
NRN1	1	Spheres
SSUH2	1	Spheres
SH3TC1	1	Spheres
MT1G	1	Spheres
CLYBL	1	Spheres
HS3ST3B1	1	Spheres
BARHL1	1	Spheres
OPRL1	1	Spheres
FOXA2	1	Spheres
CD93	1	Spheres
BMP2	1	Spheres
FLRT3	1	Spheres
BANF2	1	Spheres
TMEM74B	1	Spheres
ID1	1	Spheres
AMOT	1	Spheres
MCF2L	1	Spheres
KRT36	1	Spheres
PZP	1	Spheres
AVPR2	1	Spheres
BCL11B	1	Spheres
MASP1	1	Spheres
PLAAT1	1	Spheres
TSPAN8	1	Spheres
BEST3	1	Spheres
DYRK2	1	Spheres
FGFRL1	1	Spheres
WFIKKN1	1	Spheres
VIL1	1	Spheres
FGL2	1	Spheres
GNAI1	1	Spheres
RASL11B	1	Spheres
ADM2	1	Spheres
GAL3ST1	1	Spheres
GNAZ	1	Spheres
ADORA2A	1	Spheres
BAIAP2L2	1	Spheres
KRT17	1	Spheres
FOXP2	1	Spheres
LRRC17	1	Spheres
HOXD9	1	Spheres
HOXD13	1	Spheres
ARHGAP22	1	Spheres
CGNL1	1	Spheres
DLL4	1	Spheres
ALDH1A2	1	Spheres
ISLR	1	Spheres
KLK14	1	Spheres
FOXA1	1	Spheres
KCNA5	1	Spheres
SAT1	1	Spheres
ECSIT	1	Spheres
DPP6	1	Spheres
SSBP4	1	Spheres
SULT4A1	1	Spheres
LSP1	1	Spheres
TNNT3	1	Spheres
CYP2E1	1	Spheres
GATA5	1	Spheres
RBBP8NL	1	Spheres
ASS1	1	Spheres
PPAN	1	Spheres
DUSP9	1	Spheres
LRP3	1	Spheres
PKDREJ	1	Spheres
SYNE1	1	Spheres
GGT7	1	Spheres
GSE1	1	Spheres
SH3BGRL	1	Spheres
GALNT15	1	Spheres
GFPT2	1	Spheres
ACAP3	1	Spheres
CA6	1	Spheres
NPHP4	1	Spheres
PPP1R1B	1	Spheres
LRRC9	1	Spheres
HSD17B7	1	Spheres
SCLY	1	Spheres
HSPA12B	1	Spheres
SSTR4	1	Spheres
RAB25	1	Spheres
SYT11	1	Spheres
MMACHC	1	Spheres
MTUS2	1	Spheres
ALOX5AP	1	Spheres
CHRM3	1	Spheres
POSTN	1	Spheres
RNF128	1	Spheres
KRBA1	1	Spheres
NTS	1	Spheres
LRRIQ1	1	Spheres
TMTC1	1	Spheres
SPINK5	1	Spheres
TEX15	1	Spheres
RNF122	1	Spheres
CHL1	1	Spheres
TRPM1	1	Spheres
SYT6	1	Spheres
VAV3	1	Spheres
WNT2B	1	Spheres
CD101	1	Spheres
MYCN	1	Spheres
CABLES1	1	Spheres
SOX5	1	Spheres
KLRC1	1	Spheres
PIWIL4	1	Spheres
DSG3	1	Spheres
RNF138	1	Spheres
DSC3	1	Spheres
DTNA	1	Spheres
DAGLA	1	Spheres
SLC43A3	1	Spheres
DZIP1	1	Spheres
NREP	1	Spheres
HNF1A	1	Spheres
DTX1	1	Spheres
CD36	1	Spheres
GARIN1B	1	Spheres
KCNH3	1	Spheres
HEY2	1	Spheres
DYSF	1	Spheres
EMX1	1	Spheres
AGT	1	Spheres
CAPN9	1	Spheres
ABCB10	1	Spheres
PAX3	1	Spheres
SLC19A3	1	Spheres
ALDH1L2	1	Spheres
STAB2	1	Spheres
AOAH	1	Spheres
BZW2	1	Spheres
NKX2-1	1	Spheres
ABHD17C	1	Spheres
ALPK3	1	Spheres
TM6SF1	1	Spheres
SCN2A	1	Spheres
BLK	1	Spheres
HLX	1	Spheres
KCTD3	1	Spheres
BIN1	1	Spheres
ALDOB	1	Spheres
BAAT	1	Spheres
NR5A1	1	Spheres
MYC	1	Spheres
SIT1	1	Spheres
DMRT1	1	Spheres
IGFBPL1	1	Spheres
HCRTR2	1	Spheres
IRF4	1	Spheres
RNF144B	1	Spheres
MYO7A	1	Spheres
PI15	1	Spheres
SLCO5A1	1	Spheres
SULF1	1	Spheres
LRRC49	1	Spheres
STRA6	1	Spheres
SEMA6D	1	Spheres
GIPC2	1	Spheres
SLC44A5	1	Spheres
CGREF1	1	Spheres
THUMPD2	1	Spheres
SLC5A6	1	Spheres
TRIM54	1	Spheres
CH25H	1	Spheres
ENTPD1	1	Spheres
TET1	1	Spheres
HECW2	1	Spheres
CHRNA1	1	Spheres
SHF	1	Spheres
HCN4	1	Spheres
ARHGAP24	1	Spheres
FAM13A	1	Spheres
PCDH10	1	Spheres
PRKG2	1	Spheres
BMPR1B	1	Spheres
PDE5A	1	Spheres
ENPEP	1	Spheres
MTTP	1	Spheres
FBN2	1	Spheres
B4GALNT3	1	Spheres
KLRG1	1	Spheres
PEX5	1	Spheres
LRIG3	1	Spheres
INHBE	1	Spheres
GLIPR1	1	Spheres
LGR5	1	Spheres
LUM	1	Spheres
TDG	1	Spheres
FOXN4	1	Spheres
SLC39A5	1	Spheres
RDH16	1	Spheres
ITGB7	1	Spheres
SLAIN1	1	Spheres
TTC6	1	Spheres
SSTR1	1	Spheres
NOVA1	1	Spheres
MDGA2	1	Spheres
RTN1	1	Spheres
STON2	1	Spheres
SORD	1	Spheres
HDC	1	Spheres
PSTPIP1	1	Spheres
ARRDC4	1	Spheres
PIF1	1	Spheres
CYP11A1	1	Spheres
CYP1A1	1	Spheres
CCDC33	1	Spheres
NKD1	1	Spheres
TAF4B	1	Spheres
IMPA2	1	Spheres
RPRD1A	1	Spheres
ASXL3	1	Spheres
MEP1B	1	Spheres
GAREM1	1	Spheres
ZNF750	1	Spheres
MAPK4	1	Spheres
SMAD4	1	Spheres
ZCCHC2	1	Spheres
CBLN2	1	Spheres
PNMT	1	Spheres
TXNL4A	1	Spheres
FEM1A	1	Spheres
SIK1	1	Spheres
SLC6A3	1	Spheres
ACP4	1	Spheres
RPL13A	1	Spheres
CFAP74	1	Spheres
PRDM16	1	Spheres
SLC44A3	1	Spheres
FNDC7	1	Spheres
CREG1	1	Spheres
ADCY10	1	Spheres
NECTIN4	1	Spheres
RGS16	1	Spheres
HMCN1	1	Spheres
VASH2	1	Spheres
HHIPL2	1	Spheres
ATP8B2	1	Spheres
KCNN3	1	Spheres
MAP3K21	1	Spheres
SYT2	1	Spheres
ABHD1	1	Spheres
MEIS1	1	Spheres
ST6GAL2	1	Spheres
ZC3H8	1	Spheres
SCN1A	1	Spheres
SLC4A10	1	Spheres
ZNF385B	1	Spheres
DLX1	1	Spheres
HES6	1	Spheres
CNTN4	1	Spheres
PLA1A	1	Spheres
IGSF11	1	Spheres
TMEM108	1	Spheres
FAM86B2	1	Spheres
SLIT2	1	Spheres
VWA5B2	1	Spheres
EPHA5	1	Spheres
ATP10D	1	Spheres
SLC10A4	1	Spheres
DDIT4L	1	Spheres
PDGFC	1	Spheres
NKD2	1	Spheres
CDH18	1	Spheres
SSBP2	1	Spheres
LIX1	1	Spheres
TSLP	1	Spheres
TNFAIP8	1	Spheres
ADAMTS19	1	Spheres
GABRB2	1	Spheres
N4BP3	1	Spheres
PSD2	1	Spheres
DAAM2	1	Spheres
HMGCLL1	1	Spheres
LGSN	1	Spheres
TTBK1	1	Spheres
IRAK1BP1	1	Spheres
TBC1D32	1	Spheres
SLC18B1	1	Spheres
SLC22A3	1	Spheres
CREB5	1	Spheres
LANCL3	1	Spheres
CCNB3	1	Spheres
ZNF711	1	Spheres
NXF3	1	Spheres
RADX	1	Spheres
HTR2C	1	Spheres
IGSF1	1	Spheres
GPC3	1	Spheres
GPR119	1	Spheres
CSGALNACT1	1	Spheres
ADHFE1	1	Spheres
RSPO2	1	Spheres
SHC3	1	Spheres
PLPPR1	1	Spheres
STOM	1	Spheres
NR6A1	1	Spheres
NOTCH1	1	Spheres
CACNA1B	1	Spheres
FAM13C	1	Spheres
A1CF	1	Spheres
CDHR1	1	Spheres
GAS2	1	Spheres
LRRC4C	1	Spheres
GLYAT	1	Spheres
SLC43A1	1	Spheres
CCDC81	1	Spheres
TENM4	1	Spheres
PAK1	1	Spheres
DRD2	1	Spheres
PLCH2	1	Spheres
CNBD2	1	Spheres
GPHA2	1	Spheres
PCDH15	1	Spheres
CDH8	1	Spheres
ADGRL3	1	Spheres
KIAA1328	1	Spheres
FAM124A	1	Spheres
PDCD4	1	Spheres
WDR17	1	Spheres
CD226	1	Spheres
POU2AF2	1	Spheres
DIXDC1	1	Spheres
FREM2	1	Spheres
CACNA1C	1	Spheres
THRB	1	Spheres
ANK3	1	Spheres
MAT1A	1	Spheres
SLC2A13	1	Spheres
AKAP6	1	Spheres
MIPOL1	1	Spheres
ADAMTS12	1	Spheres
PTPRO	1	Spheres
NR3C2	1	Spheres
DPYSL4	1	Spheres
FLI1	1	Spheres
SLC35F4	1	Spheres
GABRA2	1	Spheres
GLT1D1	1	Spheres
KCNE4	1	Spheres
SETBP1	1	Spheres
PDE3B	1	Spheres
GUCY1A2	1	Spheres
ZNF773	1	Spheres
CAMK4	1	Spheres
ZFP36L2	1	Spheres
GRIA4	1	Spheres
IGSF10	1	Spheres
GJA1	1	Spheres
CATSPER3	1	Spheres
SLC16A12	1	Spheres
PANK1	1	Spheres
PRDM8	1	Spheres
CNTNAP4	1	Spheres
RAB3C	1	Spheres
LMNTD1	1	Spheres
PLOD2	1	Spheres
JAKMIP1	1	Spheres
LGI2	1	Spheres
BANK1	1	Spheres
BCL2L11	1	Spheres
BMP6	1	Spheres
NR4A2	1	Spheres
SCN3A	1	Spheres
LPCAT1	1	Spheres
CD8A	1	Spheres
PTPRD	1	Spheres
LURAP1L	1	Spheres
PID1	1	Spheres
CACNA2D1	1	Spheres
GDPD1	1	Spheres
SEMA3D	1	Spheres
ANKRD29	1	Spheres
RETREG1	1	Spheres
CDH12	1	Spheres
ANGPT1	1	Spheres
CERS3	1	Spheres
ENPP3	1	Spheres
FAM167A	1	Spheres
ENAH	1	Spheres
GBP5	1	Spheres
MMP21	1	Spheres
SORBS2	1	Spheres
CHODL	1	Spheres
TMPRSS15	1	Spheres
NCAM2	1	Spheres
L3MBTL4	1	Spheres
PLCL2	1	Spheres
CXXC1	1	Spheres
VOPP1	1	Spheres
PROM2	1	Spheres
MAGEC1	1	Spheres
LRGUK	1	Spheres
SPAG17	1	Spheres
DEPTOR	1	Spheres
ELMO1	1	Spheres
MICU3	1	Spheres
KIF5A	1	Spheres
MAGEA8	1	Spheres
PSD3	1	Spheres
MMP16	1	Spheres
KCNMA1	1	Spheres
CLDN8	1	Spheres
TSPAN7	1	Spheres
SORCS3	1	Spheres
FBXO43	1	Spheres
FRRS1	1	Spheres
ATP2B2	1	Spheres
CACNA1D	1	Spheres
KIT	1	Spheres
FAM81A	1	Spheres
PWWP3B	1	Spheres
SNX22	1	Spheres
CABP1	1	Spheres
FMNL2	1	Spheres
PRXL2B	1	Spheres
MEGF11	1	Spheres
DUSP2	1	Spheres
NLRP14	1	Spheres
ESYT3	1	Spheres
GPR153	1	Spheres
AUTS2	1	Spheres
CPA2	1	Spheres
DYNC1I1	1	Spheres
CLIC6	1	Spheres
HK2	1	Spheres
ISL2	1	Spheres
ADGRG5	1	Spheres
TPPP3	1	Spheres
ZDHHC1	1	Spheres
ABCG1	1	Spheres
TFF3	1	Spheres
TMPRSS3	1	Spheres
UBASH3A	1	Spheres
FTCD	1	Spheres
RDH13	1	Spheres
TMEM190	1	Spheres
AZGP1	1	Spheres
FGFR4	1	Spheres
SH2B2	1	Spheres
SCGB3A1	1	Spheres
IKZF3	1	Spheres
GRIN2C	1	Spheres
SYCE2	1	Spheres
CCDC78	1	Spheres
HS3ST6	1	Spheres
TBC1D24	1	Spheres
NTN3	1	Spheres
TAL1	1	Spheres
FAM151A	1	Spheres
ZSWIM5	1	Spheres
SLC45A1	1	Spheres
TTLL10	1	Spheres
MEGF6	1	Spheres
CCDC27	1	Spheres
NFIA	1	Spheres
LRRIQ3	1	Spheres
NTNG1	1	Spheres
GBP2	1	Spheres
HFM1	1	Spheres
TRIM58	1	Spheres
DDR2	1	Spheres
BPNT1	1	Spheres
SPATA17	1	Spheres
C1orf115	1	Spheres
CAPN13	1	Spheres
LRATD1	1	Spheres
KCNJ3	1	Spheres
NEUROD1	1	Spheres
SLC16A14	1	Spheres
SGPP2	1	Spheres
ARHGAP25	1	Spheres
GABRG1	1	Spheres
ALPI	1	Spheres
GPR155	1	Spheres
IGFN1	1	Spheres
PROK2	1	Spheres
ELF3	1	Spheres
CXCR1	1	Spheres
EOMES	1	Spheres
FBLN2	1	Spheres
SERPINI1	1	Spheres
PPM1L	1	Spheres
PTPN13	1	Spheres
ALB	1	Spheres
PCOLCE2	1	Spheres
TCF23	1	Spheres
DNAJC5G	1	Spheres
NMNAT3	1	Spheres
DNALI1	1	Spheres
HEYL	1	Spheres
ABLIM2	1	Spheres
CLDN19	1	Spheres
SLC9B2	1	Spheres
FBXW12	1	Spheres
CAMKV	1	Spheres
ETNPPL	1	Spheres
PRSS12	1	Spheres
NDST3	1	Spheres
TMEM144	1	Spheres
SLC45A2	1	Spheres
ZNF474	1	Spheres
ADGRV1	1	Spheres
PRDM9	1	Spheres
CMYA5	1	Spheres
EGFLAM	1	Spheres
TERT	1	Spheres
LEAP2	1	Spheres
GRIK2	1	Spheres
IL31RA	1	Spheres
KIF6	1	Spheres
SP8	1	Spheres
HEY1	1	Spheres
FABP5	1	Spheres
TAGAP	1	Spheres
COL1A2	1	Spheres
ADCY1	1	Spheres
HNF4G	1	Spheres
SBSPON	1	Spheres
KCNV1	1	Spheres
CSMD3	1	Spheres
DEFA5	1	Spheres
DEFA6	1	Spheres
TMEM74	1	Spheres
GPER1	1	Spheres
FREM1	1	Spheres
TRPV6	1	Spheres
CYBB	1	Spheres
PTCHD1	1	Spheres
PCDH19	1	Spheres
AQP3	1	Spheres
SLITRK5	1	Spheres
FAT3	1	Spheres
PHYHIPL	1	Spheres
SLC16A9	1	Spheres
MAGEC3	1	Spheres
COMTD1	1	Spheres
SLC18A2	1	Spheres
PDZD8	1	Spheres
FAM204A	1	Spheres
DIPK1B	1	Spheres
SALL2	1	Spheres
C10orf82	1	Spheres
HSPA12A	1	Spheres
OTOGL	1	Spheres
SMCO2	1	Spheres
CACNB2	1	Spheres
LIPC	1	Spheres
GPT2	1	Spheres
FBN1	1	Spheres
LRTM2	1	Spheres
GABRB3	1	Spheres
MYRFL	1	Spheres
C2	1	Spheres
PLEKHF1	1	Spheres
NETO1	1	Spheres
CYB5A	1	Spheres
WDR72	1	Spheres
CDYL2	1	Spheres
PRTG	1	Spheres
SLC38A8	1	Spheres
SEC11C	1	Spheres
CDH16	1	Spheres
MC4R	1	Spheres
CHRFAM7A	1	Spheres
GPR182	1	Spheres
SCG5	1	Spheres
MAP1A	1	Spheres
MAPRE2	1	Spheres
PRR15L	1	Spheres
SNX20	1	Spheres
IGF2	1	Spheres
GPT	1	Spheres
RCOR2	1	Spheres
CD320	1	Spheres
SOAT2	1	Spheres
CASKIN1	1	Spheres
ABCA3	1	Spheres
NLRC3	1	Spheres
VWCE	1	Spheres
NAALADL1	1	Spheres
FAM83B	1	Spheres
DDIT4	1	Spheres
GNG4	1	Spheres
KCNV2	1	Spheres
KIF5C	1	Spheres
BDKRB2	1	Spheres
MTNR1A	1	Spheres
TNXB	1	Spheres
KCTD19	1	Spheres
FAM178B	1	Spheres
SEMA4C	1	Spheres
TET2	1	Spheres
CXXC4	1	Spheres
IL12A	1	Spheres
SOX14	1	Spheres
AFAP1L2	1	Spheres
PCSK9	1	Spheres
B3GALNT1	1	Spheres
C22orf15	1	Spheres
MINAR1	1	Spheres
PTAFR	1	Spheres
KCNK9	1	Spheres
SCN9A	1	Spheres
RASSF6	1	Spheres
ZEB2	1	Spheres
DFFB	1	Spheres
ASPSCR1	1	Spheres
LDB2	1	Spheres
NRG4	1	Spheres
NLGN1	1	Spheres
LINGO1	1	Spheres
PCDH7	1	Spheres
ROBO1	1	Spheres
ONECUT1	1	Spheres
P2RY1	1	Spheres
OTUD7A	1	Spheres
TAS1R3	1	Spheres
MYRIP	1	Spheres
FABP6	1	Spheres
EMX2	1	Spheres
SP7	1	Spheres
SEMA3E	1	Spheres
LRRN2	1	Spheres
VSTM2A	1	Spheres
KRT75	1	Spheres
HSD17B13	1	Spheres
ELOVL6	1	Spheres
IRX2	1	Spheres
SIX2	1	Spheres
DLGAP1	1	Spheres
FOXA3	1	Spheres
SGCD	1	Spheres
CAVIN4	1	Spheres
SYT9	1	Spheres
KCNS3	1	Spheres
NA	1	Spheres
PKHD1	1	Spheres
PDGFD	1	Spheres
PKIA	1	Spheres
XKR6	1	Spheres
ZNF692	1	Spheres
GRIK1	1	Spheres
SOSTDC1	1	Spheres
TPPP	1	Spheres
KRT20	1	Spheres
DSEL	1	Spheres
LPAR3	1	Spheres
DSCAM	1	Spheres
SLC25A33	1	Spheres
PLEKHG5	1	Spheres
LKAAEAR1	1	Spheres
GATM	1	Spheres
SLFNL1	1	Spheres
BCL2	1	Spheres
FAM90A1	1	Spheres
GAP43	1	Spheres
CD8B	1	Spheres
SNTB1	1	Spheres
ID4	1	Spheres
NEGR1	1	Spheres
BPGM	1	Spheres
MCRIP2	1	Spheres
SYNPO2	1	Spheres
FGGY	1	Spheres
MANEA	1	Spheres
PDE3A	1	Spheres
HOXC5	1	Spheres
OVOL1	1	Spheres
CES3	1	Spheres
LVRN	1	Spheres
SH3RF3	1	Spheres
ADCY5	1	Spheres
MAB21L3	1	Spheres
DMRT2	1	Spheres
PLAC8L1	1	Spheres
INSM1	1	Spheres
ARV1	1	Spheres
PTPRM	1	Spheres
LRFN4	1	Spheres
TAS1R1	1	Spheres
SPTBN2	1	Spheres
SLCO4C1	1	Spheres
LRRC63	1	Spheres
TCAP	1	Spheres
EVX2	1	Spheres
SLC6A19	1	Spheres
CNTNAP2	1	Spheres
LINGO2	1	Spheres
IGDCC3	1	Spheres
MFSD4A	1	Spheres
TRAM1L1	1	Spheres
CMKLR1	1	Spheres
SLC29A2	1	Spheres
FGFBP3	1	Spheres
AMZ1	1	Spheres
SLC22A1	1	Spheres
SPSB4	1	Spheres
MARCKSL1	1	Spheres
CSRP2	1	Spheres
C1orf127	1	Spheres
GOLGA8A	1	Spheres
CENPS	1	Spheres
ANKS4B	1	Spheres
GRAMD2A	1	Spheres
CHRNA7	1	Spheres
ARL10	1	Spheres
LPL	1	Spheres
MCTP1	1	Spheres
CABP4	1	Spheres
SUGCT	1	Spheres
PRIMA1	1	Spheres
CALCB	1	Spheres
A2M	1	Spheres
LRRN1	1	Spheres
JAKMIP2	1	Spheres
MBLAC2	1	Spheres
GPX2	1	Spheres
LRRTM4	1	Spheres
ZSCAN2	1	Spheres
B3GNT4	1	Spheres
HSD11B2	1	Spheres
GJC3	1	Spheres
SLCO3A1	1	Spheres
KBTBD11	1	Spheres
RNF152	1	Spheres
NCKAP5	1	Spheres
BASP1	1	Spheres
FAM9B	1	Spheres
RIMKLA	1	Spheres
OR2T33	1	Spheres
FZD8	1	Spheres
OR2T8	1	Spheres
RPRM	1	Spheres
PGBD5	1	Spheres
PCDHB9	1	Spheres
ADAMTSL1	1	Spheres
PARD6G	1	Spheres
SH2D4B	1	Spheres
KCNG2	1	Spheres
TUBAL3	1	Spheres
AMBN	1	Spheres
CA8	1	Spheres
ERBB4	1	Spheres
MAF	1	Spheres
CSRNP3	1	Spheres
ZNF713	1	Spheres
KCTD12	1	Spheres
DHFR2	1	Spheres
RPP25	1	Spheres
THBD	1	Spheres
CPNE7	1	Spheres
TMEM52	1	Spheres
RFLNA	1	Spheres
LGALS7B	1	Spheres
SMIM10L2A	1	Spheres
PCARE	1	Spheres
HLA-DQB1	1	Spheres
GPC5	1	Spheres
VWA1	1	Spheres
ZBTB18	1	Spheres
DNHD1	1	Spheres
ZFPM1	1	Spheres
GRM8	1	Spheres
PIPOX	1	Spheres
ATOH7	1	Spheres
NRXN1	1	Spheres
PTGR3	1	Spheres
TMEM150B	1	Spheres
PLD5	1	Spheres
TIGD2	1	Spheres
CLRN3	1	Spheres
GPR157	1	Spheres
C11orf42	1	Spheres
GPR62	1	Spheres
TRAPPC5	1	Spheres
MAPK15	1	Spheres
FRAT2	1	Spheres
SYNE4	1	Spheres
DDN	1	Spheres
PLAG1	1	Spheres
ZBTB20	1	Spheres
ADGRB1	1	Spheres
SLC2A4	1	Spheres
CCDC149	1	Spheres
IDH2	1	Spheres
UNC5C	1	Spheres
RGMA	1	Spheres
LDOC1	1	Spheres
IZUMO1	1	Spheres
B4GALNT4	1	Spheres
XKRX	1	Spheres
LHFPL1	1	Spheres
SATB1	1	Spheres
NXPH3	1	Spheres
PLCB1	1	Spheres
RGS6	1	Spheres
GALNT9	1	Spheres
ADGRG3	1	Spheres
SOX1	1	Spheres
C12orf60	1	Spheres
PYCR1	1	Spheres
SLC25A21	1	Spheres
NKX2-5	1	Spheres
GPC6	1	Spheres
CSMD1	1	Spheres
PTGDR2	1	Spheres
FANCF	1	Spheres
CCBE1	1	Spheres
LRIT3	1	Spheres
SH2D7	1	Spheres
TREX2	1	Spheres
MEX3B	1	Spheres
KLRC4	1	Spheres
PCBP3	1	Spheres
FBXL7	1	Spheres
RP1L1	1	Spheres
OPCML	1	Spheres
MACC1	1	Spheres
KREMEN1	1	Spheres
CHEK2	1	Spheres
AIFM3	1	Spheres
GPR39	1	Spheres
FAM3B	1	Spheres
NPW	1	Spheres
TMPRSS2	1	Spheres
C1QTNF12	1	Spheres
PCDH9	1	Spheres
KCNK12	1	Spheres
CCSER1	1	Spheres
SLIT3	1	Spheres
POU3F2	1	Spheres
PTP4A3	1	Spheres
PROS1	1	Spheres
HDDC3	1	Spheres
CEND1	1	Spheres
SLITRK6	1	Spheres
AMER1	1	Spheres
APOO	1	Spheres
ARMCX2	1	Spheres
JAG2	1	Spheres
NUTM2A	1	Spheres
WT1	1	Spheres
MUC6	1	Spheres
USP18	1	Spheres
SORCS2	1	Spheres
ROBO2	1	Spheres
LRRC14B	1	Spheres
SGCZ	1	Spheres
EFCAB10	1	Spheres
MIXL1	1	Spheres
NOTUM	1	Spheres
RBM11	1	Spheres
PRKN	1	Spheres
HS6ST3	1	Spheres
SMYD3	1	Spheres
METTL7A	1	Spheres
FAM174B	1	Spheres
GPRIN3	1	Spheres
SV2B	1	Spheres
FAM131C	1	Spheres
PRKG1	1	Spheres
LSAMP	1	Spheres
PBX1	1	Spheres
LYG2	1	Spheres
ADARB2	1	Spheres
NAT8L	1	Spheres
GNB1L	1	Spheres
DNAH14	1	Spheres
CALHM1	1	Spheres
ANKRD46	1	Spheres
CYP4F2	1	Spheres
MTARC1	1	Spheres
KLHL32	1	Spheres
GPAT2	1	Spheres
MINAR2	1	Spheres
NAP1L2	1	Spheres
GNG2	1	Spheres
ARHGAP30	1	Spheres
FAM86B1	1	Spheres
CYP4F3	1	Spheres
CEACAM19	1	Spheres
SPATC1	1	Spheres
HPDL	1	Spheres
PRR5	1	Spheres
LYRM7	1	Spheres
CXCR3	1	Spheres
ZNF397	1	Spheres
TMEM232	1	Spheres
HEATR4	1	Spheres
PCDHB13	1	Spheres
KCNJ11	1	Spheres
COL4A1	1	Spheres
ATP13A5	1	Spheres
AGMO	1	Spheres
MAGEH1	1	Spheres
MYMK	1	Spheres
SAMD11	1	Spheres
HELT	1	Spheres
P2RX2	1	Spheres
FYB2	1	Spheres
DMBT1	1	Spheres
COL14A1	1	Spheres
DNER	1	Spheres
KLHL17	1	Spheres
TPRG1	1	Spheres
RNF133	1	Spheres
ZFTA	1	Spheres
PLA2G4E	1	Spheres
COL4A5	1	Spheres
OTOG	1	Spheres
SMTNL2	1	Spheres
NUTM2B	1	Spheres
HYKK	1	Spheres
SBK1	1	Spheres
SLC38A3	1	Spheres
CERKL	1	Spheres
INSC	1	Spheres
HBA2	1	Spheres
KRTAP1-1	1	Spheres
DPYD	1	Spheres
SLC4A5	1	Spheres
QRFP	1	Spheres
FSIP2	1	Spheres
RBM34	1	Spheres
SKOR1	1	Spheres
HMX2	1	Spheres
ZDHHC11	1	Spheres
FAM78B	1	Spheres
TMC3	1	Spheres
KLRG2	1	Spheres
ASTL	1	Spheres
LRRK2	1	Spheres
HACD4	1	Spheres
ADAT2	1	Spheres
ANKRD34B	1	Spheres
DCAF8L2	1	Spheres
C15orf61	1	Spheres
FHIT	1	Spheres
S100A14	1	Spheres
TOGARAM2	1	Spheres
KIAA0408	1	Spheres
MMP23B	1	Spheres
PTPRT	1	Spheres
HLA-DRB1	1	Spheres
MYT1	1	Spheres
PLEKHG4	1	Spheres
FAT4	1	Spheres
KIF19	1	Spheres
GREB1	1	Spheres
SRGAP3	1	Spheres
NUDT11	1	Spheres
EVL	1	Spheres
C20orf204	1	Spheres
ZNF775	1	Spheres
ESRRG	1	Spheres
SULT1A1	1	Spheres
SLC6A9	1	Spheres
MME	1	Spheres
CCDC196	1	Spheres
CACNA1H	1	Spheres
LAMA2	1	Spheres
TCF4	1	Spheres
ZNF239	1	Spheres
CHRNG	1	Spheres
MVB12B	1	Spheres
SLC39A10	1	Spheres
FAM163B	1	Spheres
ADAM32	1	Spheres
SLC2A7	1	Spheres
PELI1	1	Spheres
DIO3	1	Spheres
SPN	1	Spheres
PCDHB11	1	Spheres
COL4A6	1	Spheres
BCO2	1	Spheres
DNAH10	1	Spheres
NMB	1	Spheres
KLHL14	1	Spheres
CCDC180	1	Spheres
ADAMTSL2	1	Spheres
HES5	1	Spheres
ZNF121	1	Spheres
KEL	1	Spheres
DLGAP2	1	Spheres
CHSY3	1	Spheres
LPAR1	1	Spheres
HMGN5	1	Spheres
CACNA1E	1	Spheres
HOXC4	1	Spheres
MMP17	1	Spheres
RYR2	1	Spheres
TAFA2	1	Spheres
TUSC1	1	Spheres
ABCA4	1	Spheres
ANKRD13B	1	Spheres
TEX45	1	Spheres
SMOC1	1	Spheres
RCSD1	1	Spheres
RASSF9	1	Spheres
PAX9	1	Spheres
GRM3	1	Spheres
STYXL2	1	Spheres
TOX	1	Spheres
CES1	1	Spheres
PRMT6	1	Spheres
POU3F3	1	Spheres
CCDC167	1	Spheres
L3MBTL3	1	Spheres
DMD	1	Spheres
STUM	1	Spheres
TATDN3	1	Spheres
SAMD5	1	Spheres
FAM229B	1	Spheres
RBM20	1	Spheres
NEU4	1	Spheres
NHSL2	1	Spheres
NPY4R	1	Spheres
COL5A2	1	Spheres
COL15A1	1	Spheres
LILRB3	1	Spheres
TRIM31	1	Spheres
DISP3	1	Spheres
OR2H2	1	Spheres
MALRD1	1	Spheres
KRT40	1	Spheres
PCDHGA1	1	Spheres
SPIRE2	1	Spheres
PKHD1L1	1	Spheres
LGALS7	1	Spheres
TMEM240	1	Spheres
TRIQK	1	Spheres
SLCO6A1	1	Spheres
INSYN1	1	Spheres
KLRC2	1	Spheres
KLRC3	1	Spheres
DOK6	1	Spheres
ZDHHC11B	1	Spheres
HBA1	1	Spheres
LNP1	1	Spheres
VGLL3	1	Spheres
COLQ	1	Spheres
SNORD101	1	Spheres
SNORA14B	1	Spheres
SNORD15B	1	Spheres
MIR200A	1	Spheres
MIR200B	1	Spheres
DIO2	1	Spheres
AKR7L	1	Spheres
STK38L	1	Spheres
TRDC	1	Spheres
IGHV7-81	1	Spheres
SNORA26	1	Spheres
KRTAP3-3	1	Spheres
KRTAP3-2	1	Spheres
MLLT11	1	Spheres
GPC2	1	Spheres
KLRK1	1	Spheres
FBXO16	1	Spheres
SCART1	1	Spheres
COLCA2	1	Spheres
VSTM5	1	Spheres
STARD10	1	Spheres
NUTM2D	1	Spheres
RAD51AP2	1	Spheres
MUC5AC	1	Spheres
UBE2QL1	1	Spheres
TNFRSF25	1	Spheres
IGSF23	1	Spheres
LINGO3	1	Spheres
SNORD100	1	Spheres
SNORD99	1	Spheres
PRRT4	1	Spheres
MKRN2OS	1	Spheres
CROCC2	1	Spheres
DCAF8L1	1	Spheres
MROH5	1	Spheres
NUTM2E	1	Spheres
FNDC10	1	Spheres
ASCL5	1	Spheres
FAM90A20P	1	Spheres
TMEM238	1	Spheres
ANKRD65	1	Spheres
RNF148	1	Spheres
TRBV30	1	Spheres
RNF223	1	Spheres
IRGM	1	Spheres
OR2W3	1	Spheres
HLA-DOB	1	Spheres
RPP21	1	Spheres
CORT	1	Spheres
MTFP1	1	Spheres
TCP10L	1	Spheres
CCDC169	1	Spheres
RTL5	1	Spheres
STRC	1	Spheres
RTL9	1	Spheres
IFITM10	1	Spheres
LILRA6	1	Spheres
CCDC13	1	Spheres
ASPRV1	1	Spheres
PTCHD4	1	Spheres
CEBPA	1	Spheres
ADH1C	1	Spheres
TMEM150C	1	Spheres
SELENOP	1	Spheres
HOXA10	1	Spheres
PCDHGB6	1	Spheres
PCDHGA5	1	Spheres
PCDHGA7	1	Spheres
SLC10A5	1	Spheres
ATXN7L3B	1	Spheres
CD8B2	1	Spheres
PCDHGB1	1	Spheres
MEX3A	1	Spheres
CTSO	1	Spheres
SALL3	1	Spheres
CCDC187	1	Spheres
TMEM178B	1	Spheres
PCDHGA9	1	Spheres
PCDHGA4	1	Spheres
BAHCC1	1	Spheres
PNLIPRP2	1	Spheres
CCDC177	1	Spheres
SMIM17	1	Spheres
SPIB	1	Spheres
DOC2B	1	Spheres
PCDHB16	1	Spheres
GRIN2B	1	Spheres
CEACAM20	1	Spheres
RNVU1-27	1	Spheres
ADRA2B	1	Spheres
PRSS2	1	Spheres
DACH1	1	Spheres
ZNF8	1	Spheres
TEX13C	1	Spheres
PRKAR2B	2	Epcam lo
ABCB4	2	Epcam lo
ABCC8	2	Epcam lo
GAS7	2	Epcam lo
CD4	2	Epcam lo
ISL1	2	Epcam lo
ATP1A2	2	Epcam lo
ADGRA2	2	Epcam lo
FHL1	2	Epcam lo
CYP46A1	2	Epcam lo
TG	2	Epcam lo
LTBP1	2	Epcam lo
SLC4A8	2	Epcam lo
CDK14	2	Epcam lo
RASGRF1	2	Epcam lo
PRDM6	2	Epcam lo
SEZ6	2	Epcam lo
ANKRD44	2	Epcam lo
SLC9A3	2	Epcam lo
NAV3	2	Epcam lo
VASH1	2	Epcam lo
FERMT2	2	Epcam lo
ST6GAL1	2	Epcam lo
CACNG4	2	Epcam lo
PAX2	2	Epcam lo
GPC4	2	Epcam lo
ACTL6B	2	Epcam lo
FBLN1	2	Epcam lo
OSBPL6	2	Epcam lo
IL12RB2	2	Epcam lo
TRPM3	2	Epcam lo
CPXM1	2	Epcam lo
CHGB	2	Epcam lo
P3H2	2	Epcam lo
CHRD	2	Epcam lo
CERS4	2	Epcam lo
TREM2	2	Epcam lo
SUSD2	2	Epcam lo
GGT5	2	Epcam lo
YPEL1	2	Epcam lo
LGALS2	2	Epcam lo
TTC28	2	Epcam lo
GRAP2	2	Epcam lo
CSF2RB	2	Epcam lo
UPK3A	2	Epcam lo
GALNT16	2	Epcam lo
SLC8A3	2	Epcam lo
RIMS4	2	Epcam lo
EPPIN	2	Epcam lo
LAMA1	2	Epcam lo
SRPX	2	Epcam lo
GABRE	2	Epcam lo
BEX4	2	Epcam lo
FLT1	2	Epcam lo
CBLN1	2	Epcam lo
SMPD3	2	Epcam lo
QPRT	2	Epcam lo
SYT17	2	Epcam lo
IGDCC4	2	Epcam lo
BMF	2	Epcam lo
SCG3	2	Epcam lo
CPQ	2	Epcam lo
TUBB4A	2	Epcam lo
DKKL1	2	Epcam lo
NOVA2	2	Epcam lo
APLP1	2	Epcam lo
CLEC11A	2	Epcam lo
CABP5	2	Epcam lo
RAB3D	2	Epcam lo
PLPPR2	2	Epcam lo
LHX2	2	Epcam lo
CNTNAP3	2	Epcam lo
APBA1	2	Epcam lo
P2RX1	2	Epcam lo
KRT32	2	Epcam lo
COL1A1	2	Epcam lo
GAB1	2	Epcam lo
SOD3	2	Epcam lo
PPARGC1A	2	Epcam lo
CRYAB	2	Epcam lo
DTX4	2	Epcam lo
SLC1A2	2	Epcam lo
PPM1H	2	Epcam lo
GCNT2	2	Epcam lo
HDDC2	2	Epcam lo
TPD52L1	2	Epcam lo
SASH1	2	Epcam lo
PDE10A	2	Epcam lo
SEMA5A	2	Epcam lo
SPARC	2	Epcam lo
ITK	2	Epcam lo
FGF1	2	Epcam lo
PDGFRB	2	Epcam lo
PEX5L	2	Epcam lo
KLHL24	2	Epcam lo
TNNC1	2	Epcam lo
IGFBP5	2	Epcam lo
PAPPA2	2	Epcam lo
DLGAP3	2	Epcam lo
NR5A2	2	Epcam lo
HSD11B1	2	Epcam lo
PLPPR4	2	Epcam lo
SLC5A9	2	Epcam lo
A4GNT	2	Epcam lo
MMP8	2	Epcam lo
TNNT2	2	Epcam lo
KLF7	2	Epcam lo
SGIP1	2	Epcam lo
ABCG2	2	Epcam lo
SLC46A2	2	Epcam lo
PROX2	2	Epcam lo
OGFRL1	2	Epcam lo
TRIM6	2	Epcam lo
PDZRN3	2	Epcam lo
CSMD2	2	Epcam lo
HPCA	2	Epcam lo
TMIGD3	2	Epcam lo
SV2C	2	Epcam lo
PHF24	2	Epcam lo
CALD1	2	Epcam lo
LRP1	2	Epcam lo
EDN3	2	Epcam lo
KCNK15	2	Epcam lo
BMP4	2	Epcam lo
CD70	2	Epcam lo
ST3GAL3	2	Epcam lo
F10	2	Epcam lo
RHOJ	2	Epcam lo
CPA4	2	Epcam lo
SMO	2	Epcam lo
PDE11A	2	Epcam lo
HOXD10	2	Epcam lo
HOXD11	2	Epcam lo
WDFY4	2	Epcam lo
SHBG	2	Epcam lo
DNAAF11	2	Epcam lo
RNASE1	2	Epcam lo
ARHGEF6	2	Epcam lo
SYT5	2	Epcam lo
PRRG3	2	Epcam lo
UNC13A	2	Epcam lo
COL5A1	2	Epcam lo
RFTN1	2	Epcam lo
KCNC3	2	Epcam lo
KRT34	2	Epcam lo
PODNL1	2	Epcam lo
TRIM22	2	Epcam lo
PDE6A	2	Epcam lo
ATP8A2	2	Epcam lo
GPR12	2	Epcam lo
GSC	2	Epcam lo
HMGCS2	2	Epcam lo
RSAD2	2	Epcam lo
CMPK2	2	Epcam lo
APLNR	2	Epcam lo
POGLUT2	2	Epcam lo
CEMIP2	2	Epcam lo
EHF	2	Epcam lo
KIAA0513	2	Epcam lo
USP44	2	Epcam lo
GPNMB	2	Epcam lo
CHAD	2	Epcam lo
RTP4	2	Epcam lo
RAB30	2	Epcam lo
LRRC32	2	Epcam lo
MMP7	2	Epcam lo
BTG4	2	Epcam lo
PLCB2	2	Epcam lo
SLC40A1	2	Epcam lo
RASGEF1B	2	Epcam lo
PRICKLE1	2	Epcam lo
PIANP	2	Epcam lo
COL2A1	2	Epcam lo
N4BP2L1	2	Epcam lo
FRMD6	2	Epcam lo
PELI2	2	Epcam lo
SERPINA10	2	Epcam lo
CMTM3	2	Epcam lo
CDH11	2	Epcam lo
GNAL	2	Epcam lo
GATA6	2	Epcam lo
TNFRSF11A	2	Epcam lo
ADAMTS10	2	Epcam lo
SLC47A1	2	Epcam lo
LMO4	2	Epcam lo
SYPL2	2	Epcam lo
MAEL	2	Epcam lo
RGS5	2	Epcam lo
FCRL5	2	Epcam lo
KCNH1	2	Epcam lo
LYG1	2	Epcam lo
AFF3	2	Epcam lo
ACKR3	2	Epcam lo
PTPRG	2	Epcam lo
ROPN1L	2	Epcam lo
OTULINL	2	Epcam lo
CXCL14	2	Epcam lo
RASGEF1C	2	Epcam lo
PNRC1	2	Epcam lo
SSC4D	2	Epcam lo
DENND2A	2	Epcam lo
FRMPD3	2	Epcam lo
ASTN2	2	Epcam lo
ZEB1	2	Epcam lo
ADAM12	2	Epcam lo
SERPING1	2	Epcam lo
SESN3	2	Epcam lo
ESAM	2	Epcam lo
DUSP15	2	Epcam lo
LYPD1	2	Epcam lo
FOXO1	2	Epcam lo
ITPR1	2	Epcam lo
HSPB8	2	Epcam lo
DAB2	2	Epcam lo
CLGN	2	Epcam lo
LGI4	2	Epcam lo
GRAP	2	Epcam lo
C4orf19	2	Epcam lo
PGM5	2	Epcam lo
C10orf90	2	Epcam lo
CNTNAP3B	2	Epcam lo
PDE1C	2	Epcam lo
EPHB1	2	Epcam lo
GRIA1	2	Epcam lo
SLA	2	Epcam lo
AFF2	2	Epcam lo
CFAP161	2	Epcam lo
CREB3L1	2	Epcam lo
CPA5	2	Epcam lo
SV2A	2	Epcam lo
PLA2G4D	2	Epcam lo
C1R	2	Epcam lo
FAM131B	2	Epcam lo
SPTBN4	2	Epcam lo
CHRNB2	2	Epcam lo
COL26A1	2	Epcam lo
CELF5	2	Epcam lo
SHANK1	2	Epcam lo
FAM171A2	2	Epcam lo
ITIH3	2	Epcam lo
DNAI3	2	Epcam lo
PKDCC	2	Epcam lo
FRZB	2	Epcam lo
DUSP19	2	Epcam lo
NPPC	2	Epcam lo
FSTL1	2	Epcam lo
LMOD1	2	Epcam lo
TMEM169	2	Epcam lo
NEK10	2	Epcam lo
NFASC	2	Epcam lo
NKX6-1	2	Epcam lo
PRICKLE2	2	Epcam lo
CAMK2N2	2	Epcam lo
HHIP	2	Epcam lo
TMEM200A	2	Epcam lo
SLC29A4	2	Epcam lo
ZNF704	2	Epcam lo
OSR2	2	Epcam lo
ABCA1	2	Epcam lo
GKAP1	2	Epcam lo
SHOC1	2	Epcam lo
DACT1	2	Epcam lo
RET	2	Epcam lo
JCAD	2	Epcam lo
AMOTL1	2	Epcam lo
APBB1	2	Epcam lo
SYNPO2L	2	Epcam lo
PPFIBP2	2	Epcam lo
PKD1L2	2	Epcam lo
YPEL4	2	Epcam lo
ANPEP	2	Epcam lo
GREM1	2	Epcam lo
NYAP1	2	Epcam lo
SAMD14	2	Epcam lo
ISLR2	2	Epcam lo
ZNF610	2	Epcam lo
ATCAY	2	Epcam lo
XIRP1	2	Epcam lo
GFRA2	2	Epcam lo
GSTM4	2	Epcam lo
NSG1	2	Epcam lo
ENHO	2	Epcam lo
AR	2	Epcam lo
ADRB2	2	Epcam lo
RNASE6	2	Epcam lo
MYO7B	2	Epcam lo
HOXD12	2	Epcam lo
TCAF2	2	Epcam lo
DCLK2	2	Epcam lo
DNAJC18	2	Epcam lo
KRT4	2	Epcam lo
LONRF2	2	Epcam lo
PYGO1	2	Epcam lo
TMEM37	2	Epcam lo
KCNK3	2	Epcam lo
KCND3	2	Epcam lo
ADRA1D	2	Epcam lo
SYNPO	2	Epcam lo
SLFN12	2	Epcam lo
SPTLC3	2	Epcam lo
OR10AD1	2	Epcam lo
GXYLT2	2	Epcam lo
SYT12	2	Epcam lo
NDNF	2	Epcam lo
TNFRSF10C	2	Epcam lo
APOBEC4	2	Epcam lo
MARCHF3	2	Epcam lo
SH3PXD2B	2	Epcam lo
YPEL2	2	Epcam lo
HOXD8	2	Epcam lo
ORAI3	2	Epcam lo
MC5R	2	Epcam lo
DIRAS1	2	Epcam lo
TCIM	2	Epcam lo
KCNA2	2	Epcam lo
GRAMD1C	2	Epcam lo
CD28	2	Epcam lo
SNX18	2	Epcam lo
WSCD1	2	Epcam lo
SLC9A4	2	Epcam lo
GAS1	2	Epcam lo
C3orf22	2	Epcam lo
SLC26A11	2	Epcam lo
TMEM132E	2	Epcam lo
FAM181B	2	Epcam lo
C1S	2	Epcam lo
TSHZ2	2	Epcam lo
SLC35D3	2	Epcam lo
RGS7	2	Epcam lo
CAMK1D	2	Epcam lo
MAGEA2B	2	Epcam lo
NOG	2	Epcam lo
LRRC55	2	Epcam lo
ST6GALNAC3	2	Epcam lo
KCNQ3	2	Epcam lo
PRKD1	2	Epcam lo
CSF1	2	Epcam lo
SDR42E1	2	Epcam lo
CA13	2	Epcam lo
SLC24A3	2	Epcam lo
ARL15	2	Epcam lo
KCNQ5	2	Epcam lo
MAPT	2	Epcam lo
ZNF385C	2	Epcam lo
ERC2	2	Epcam lo
CLCN1	2	Epcam lo
INSYN2A	2	Epcam lo
APOD	2	Epcam lo
GRAPL	2	Epcam lo
NTNG2	2	Epcam lo
TPK1	2	Epcam lo
DAPK1	2	Epcam lo
CRACDL	2	Epcam lo
KRT35	2	Epcam lo
DACT3	2	Epcam lo
C5AR1	2	Epcam lo
DCHS2	2	Epcam lo
OGDHL	2	Epcam lo
ENPP1	2	Epcam lo
MFAP5	2	Epcam lo
MEIG1	2	Epcam lo
KRTAP4-6	2	Epcam lo
ZNF521	2	Epcam lo
SELENOM	2	Epcam lo
PRR9	2	Epcam lo
C10orf62	2	Epcam lo
SYT15	2	Epcam lo
LAYN	2	Epcam lo
NALF1	2	Epcam lo
LRCOL1	2	Epcam lo
KRTAP4-8	2	Epcam lo
LGR4	2	Epcam lo
DPF3	2	Epcam lo
MIR10B	2	Epcam lo
KRTAP4-9	2	Epcam lo
OR2A42	2	Epcam lo
SYT3	2	Epcam lo
GSTM2	2	Epcam lo
C3orf56	2	Epcam lo
KRTAP1-5	2	Epcam lo
OR2A1	2	Epcam lo
C14orf132	2	Epcam lo
KRTAP4-7	2	Epcam lo
KRTAP4-16	2	Epcam lo
PCDHGC4	2	Epcam lo
KCTD7	2	Epcam lo
C4orf54	2	Epcam lo
TRMT9B	2	Epcam lo
GPR162	2	Epcam lo
PCDHGB7	2	Epcam lo
TRIL	2	Epcam lo
ZNF878	2	Epcam lo
ITGB3	2	Epcam lo
SCRT1	2	Epcam lo
GABRQ	2	Epcam lo
ARL14EPL	2	Epcam lo
MAGEA2	2	Epcam lo
LIX1L	2	Epcam lo
RAB7B	2	Epcam lo
CCDC92B	2	Epcam lo
SYT15B	2	Epcam lo
AOC1	3	Epcam hi
WNT16	3	Epcam hi
ARX	3	Epcam hi
PRSS22	3	Epcam hi
THSD7A	3	Epcam hi
MAP3K14	3	Epcam hi
TTC22	3	Epcam hi
TBXA2R	3	Epcam hi
SCN4A	3	Epcam hi
TKTL1	3	Epcam hi
PAX6	3	Epcam hi
PLAUR	3	Epcam hi
GPRC5A	3	Epcam hi
CAPN1	3	Epcam hi
IL20RA	3	Epcam hi
SYT13	3	Epcam hi
FAS	3	Epcam hi
PRKCH	3	Epcam hi
NFE2L3	3	Epcam hi
LIMA1	3	Epcam hi
KCNQ1	3	Epcam hi
ENTPD2	3	Epcam hi
ATP9A	3	Epcam hi
LAMC2	3	Epcam hi
ATP2B4	3	Epcam hi
FGFR2	3	Epcam hi
KLF6	3	Epcam hi
[truncated: 1,964 more rows]
