# Supplementary material for: The SW480 cell line as a model of resident and migrating colon cancer stem cells
Source: iScience. 2024 Aug 5;27(9):110658. doi: 10.1016/j.isci.2024.110658 (PMC11379671; doi:10.1016/j.isci.2024.110658)
Supplement: Table S2. Gene signatures employed in this study, related to Figure 2C [file mmc3.xlsx]

## Sheet: Sheet1
Gene signatures
CSC	HRC	EMT
LGR5	LAMB3	AKAP12
SMOC2	SDCBP2	AKAP2
ASCL2	EMP1	AKT3
NOTCH1	EPS8L1	ANGPTL2
OLFM4	JUP	ASPN
PROM1	LMO7	BGN
ALCAM	MYOF	BICC1
POLR1A	ITGB4	BNC2
	GPRC5A	C1S
	AHNAK	CALD1
	CAMK2N1	CAV1
	C19orf33	CCL8
	MYH14	CD163
	CD55	CDH11
	RHOF	CDH2
	TMBIM1	CDK14
	SEMA3B	CEP170
	TINAGL1	CHRDL1
	MISP	CLEC2B
	COL17A1	CLIC4
	PLEC	COL5A2
	TSPAN1	COL6A1
	ABHD11-AS1	COL6A2
	PTPRH	CRISPLD2
	CRB3	CSF2RB
	ITGA3	CTSK
	RIOK3	CXCL12
	LAMC2	CXCL13
	CYP3A5	CXCR4
	FA2H	CYP1B1
	RRAS	DCN
	MUC13	DDR2
	CEACAM1	DPT
	TMPRSS2	DPYSL3
	SERINC2	ECM2
	SLC44A4	EMP3
	PCDH1	ENPP2
	USP53	EVI2A
	C1orf106	FAP
	FLNB	FBLN1
	CXCL16	FBN1
	EZR	FERMT2
	TNFRSF21	FGL2
	CDA	FHL1
	ADAM9	FLI1
	RNF103	FN1
	KRT80	FSTL1
	EFNB1	FXYD6
	SMAD3	GIMAP4
	PDZK1IP1	GIMAP6
	LRP10	GLYR1
	PRSS22	GREM1
	AHNAK2	GZMK
	B4GALT1	HEG1
	ANXA11	IGF1
	BAIAP2L1	IL10RA
	F11R	ISLR
	DUSP5	ITM2A
	DDR1	JAM2
	ITGB1	JAM3
	SLC2A1	KCNJ8
	CDKN2B	KIAA1462
	PLAUR	LHFP
	ITGA2	LOX
	CDCP1	LY96
	CD59	MAF
	DSG2	MEOX2
	KLK10	MFAP4
	ARFGAP3	MMP2
	CD68	MPDZ
	CGN	MRC1
	TM4SF1	MS4A4A
	PPP2CB	MS4A6A
	HEBP2	MYLK
	UGCG	NAP1L3
	GBP3	NR3C1
	TIMP2	OLFML2B
	PINK1	PCOLCE
	CYSTM1	PDGFC
	SLC6A8	PLEKHO1
	PPARD	PLXNC1
	LIPH	PMP22
	CLIC3	PTGDS
	SPINT1	PTGIS
	PTK6	PTPRC
	TJP3	PTRF
	STK24	PTX3
	AC009133.12	QKI
	CEACAM5	RUNX1T1
	MXD1	SACS
	SNX9	SAMSN1
	ERO1L	SERPINF1
	SSFA2	SERPING1
	TSPAN3	SFRP1
	SLPI	SLIT2
	BMP2	SNAI2
	GJB3	SPARC
	LAMA3	SPARCL1
	TMPRSS4	SRGN
		SYNE1
		TCF4
		TNC
		TNS1
		TPM2
		TWIST1
		VCAM1
		VCAN
		VIM
		VSIG4
		WIPF1
		WWTR1
		ZCCHC24
		ZEB1
		ZEB2
		ZFPM2
