# Supplementary material for: The SW480 cell line as a model of resident and migrating colon cancer stem cells
Source: iScience. 2024 Aug 5;27(9):110658. doi: 10.1016/j.isci.2024.110658 (PMC11379671; doi:10.1016/j.isci.2024.110658)
Supplement: Table S3. Differential expression analysis of single cell data, related to Figure 3 [file mmc4.xlsx]

## Sheet: SupplementaryTable3
gene	p_val	avg_log2FC	pct.1	pct.2	p_val_adj	cluster
CHADL	2.87104e-07	1.69577	0.031	0.01	0.00967368	SW480 EpCAM hi
ADRA1D	2.72061e-07	1.55748	0.031	0.01	0.00916682	SW480 EpCAM hi
RAI2	2.71661e-07	2.62494	0.013	0.002	0.00915335	SW480 EpCAM hi
C2orf50	2.70526e-07	2.74421	0.013	0.002	0.00911509	SW480 EpCAM hi
NYNRIN	2.69846e-07	2.64477	0.013	0.002	0.0090922	SW480 EpCAM hi
HPCA	2.63586e-07	2.93735	0.013	0.002	0.00888126	SW480 EpCAM hi
MMP28	2.60474e-07	2.75622	0.012	0.002	0.0087764	SW480 EpCAM hi
RP1-151F17.1	2.55458e-07	2.76566	0.012	0.002	0.00860742	SW480 EpCAM hi
AC131056.3	2.50305e-07	3.17017	0.012	0.002	0.00843376	SW480 EpCAM hi
FAM120B	2.49728e-07	1.14483	0.076	0.036	0.00841434	SW480 EpCAM hi
MLLT4-AS1	2.47818e-07	1.90665	0.031	0.01	0.00834998	SW480 EpCAM hi
STK24-AS1	2.43133e-07	1.63834	0.028	0.008	0.00819214	SW480 EpCAM hi
SOCS1	2.33899e-07	1.46256	0.043	0.016	0.00788099	SW480 EpCAM hi
CLDN23	2.31838e-07	1.93382	0.025	0.007	0.00781155	SW480 EpCAM hi
RP11-540K16.1	2.30682e-07	2.27099	0.015	0.003	0.00777261	SW480 EpCAM hi
RGS11	2.29254e-07	2.54696	0.015	0.003	0.00772448	SW480 EpCAM hi
AC010524.2	2.28898e-07	2.54094	0.015	0.003	0.0077125	SW480 EpCAM hi
TERC	2.15881e-07	1.28283	0.057	0.024	0.00727389	SW480 EpCAM hi
GRIN2D	2.15684e-07	2.19838	0.019	0.004	0.00726727	SW480 EpCAM hi
FEZ1	2.12588e-07	1.32401	0.042	0.015	0.00716296	SW480 EpCAM hi
FLG-AS1	2.11762e-07	2.19949	0.019	0.004	0.00713512	SW480 EpCAM hi
PCSK4	2.09115e-07	2.20312	0.018	0.004	0.00704591	SW480 EpCAM hi
TMEM150C	2.00067e-07	1.4868	0.037	0.013	0.00674106	SW480 EpCAM hi
F8	1.99752e-07	1.35483	0.048	0.018	0.00673043	SW480 EpCAM hi
RP11-336A10.5	1.99526e-07	1.39005	0.055	0.023	0.00672284	SW480 EpCAM hi
RASGEF1B	1.99458e-07	2.41805	0.018	0.004	0.00672054	SW480 EpCAM hi
ACOT11	1.994e-07	1.23792	0.049	0.019	0.00671857	SW480 EpCAM hi
NKX6-1	1.95453e-07	2.65607	0.018	0.004	0.00658558	SW480 EpCAM hi
RP4-593H12.1	1.94468e-07	1.34182	0.051	0.02	0.0065524	SW480 EpCAM hi
SALL2	1.93418e-07	2.38338	0.021	0.005	0.00651701	SW480 EpCAM hi
FAM53A	1.92103e-07	1.46297	0.034	0.011	0.00647273	SW480 EpCAM hi
DARS-AS1	1.81961e-07	1.17839	0.061	0.026	0.006131	SW480 EpCAM hi
AC004231.2	1.7988e-07	1.7951	0.028	0.008	0.00606087	SW480 EpCAM hi
CORO2B	1.74601e-07	1.94073	0.022	0.005	0.00588299	SW480 EpCAM hi
PDZD4	1.70296e-07	2.47742	0.016	0.003	0.00573796	SW480 EpCAM hi
PTTG2	1.68932e-07	2.55414	0.016	0.003	0.005692	SW480 EpCAM hi
RP11-293A21.1	1.6316e-07	3.31025	0.01	0.001	0.00549752	SW480 EpCAM hi
RARRES3	1.62078e-07	1.27717	0.025	0.007	0.00546104	SW480 EpCAM hi
RP11-22C11.2	1.55784e-07	1.65532	0.037	0.012	0.005249	SW480 EpCAM hi
RP4-594I10.3	1.53035e-07	1.29569	0.051	0.02	0.00515636	SW480 EpCAM hi
MDH1B	1.47257e-07	1.98674	0.024	0.006	0.00496168	SW480 EpCAM hi
ERC2	1.43664e-07	1.59169	0.028	0.008	0.00484061	SW480 EpCAM hi
TMCC2	1.42789e-07	2.00755	0.024	0.006	0.00481113	SW480 EpCAM hi
AC006372.4	1.41771e-07	2.00516	0.024	0.006	0.00477682	SW480 EpCAM hi
ZNF845	1.29942e-07	1.26452	0.051	0.02	0.00437825	SW480 EpCAM hi
SHOX2	1.25926e-07	1.36429	0.046	0.017	0.00424296	SW480 EpCAM hi
RP11-149I23.3	1.23476e-07	2.63683	0.013	0.002	0.00416042	SW480 EpCAM hi
TLR3	1.23045e-07	2.60137	0.013	0.002	0.00414586	SW480 EpCAM hi
SOX14	1.22777e-07	1.83358	0.03	0.009	0.00413684	SW480 EpCAM hi
HOXA-AS3	1.22172e-07	1.08967	0.069	0.031	0.00411648	SW480 EpCAM hi
RP11-881M11.4	1.1979e-07	2.10727	0.015	0.003	0.00403622	SW480 EpCAM hi
PTPRH	1.18641e-07	2.35549	0.018	0.004	0.00399748	SW480 EpCAM hi
KBTBD11-OT1	1.17083e-07	2.38787	0.018	0.004	0.00394499	SW480 EpCAM hi
RP11-339B21.13	1.16821e-07	1.99594	0.022	0.005	0.00393616	SW480 EpCAM hi
KLK8	1.15059e-07	2.4381	0.015	0.003	0.00387678	SW480 EpCAM hi
GRAP2	1.14721e-07	2.04975	0.022	0.005	0.00386542	SW480 EpCAM hi
TEX19	1.11281e-07	2.2319	0.022	0.005	0.00374951	SW480 EpCAM hi
C3orf18	1.09114e-07	1.46423	0.043	0.015	0.00367649	SW480 EpCAM hi
RP11-799B12.4	1.01439e-07	2.68185	0.012	0.002	0.00341788	SW480 EpCAM hi
RP11-533E19.7	1.00386e-07	1.4996	0.037	0.012	0.00338239	SW480 EpCAM hi
SELENBP1	9.83054e-08	1.58587	0.037	0.012	0.0033123	SW480 EpCAM hi
SLC17A7	9.80297e-08	3.04912	0.012	0.002	0.00330301	SW480 EpCAM hi
ZNF112	9.17892e-08	1.82648	0.027	0.007	0.00309274	SW480 EpCAM hi
SLC22A17	8.9159e-08	2.65711	0.016	0.003	0.00300412	SW480 EpCAM hi
SEC14L6	8.82196e-08	2.86602	0.016	0.003	0.00297247	SW480 EpCAM hi
CTB-22K21.2	8.69929e-08	2.74833	0.016	0.003	0.00293114	SW480 EpCAM hi
ADAMTS15	8.62665e-08	1.88671	0.031	0.009	0.00290666	SW480 EpCAM hi
ARHGEF40	8.48039e-08	1.32433	0.051	0.019	0.00285738	SW480 EpCAM hi
ANKRD34A	8.46923e-08	2.0716	0.027	0.007	0.00285362	SW480 EpCAM hi
TSLP	7.58849e-08	1.56754	0.043	0.015	0.00255687	SW480 EpCAM hi
SUCLG2-AS1	7.57115e-08	1.67409	0.037	0.012	0.00255102	SW480 EpCAM hi
PAK6	7.20362e-08	1.41427	0.046	0.017	0.00242719	SW480 EpCAM hi
UBR5-AS1	7.13718e-08	1.1388	0.075	0.034	0.0024048	SW480 EpCAM hi
SLC26A4	7.06244e-08	2.26185	0.022	0.005	0.00237962	SW480 EpCAM hi
SESN2	7.06152e-08	1.01528	0.088	0.043	0.00237931	SW480 EpCAM hi
EML6	6.97733e-08	1.81997	0.03	0.008	0.00235094	SW480 EpCAM hi
NXPH3	6.76887e-08	1.57481	0.036	0.011	0.0022807	SW480 EpCAM hi
TLX1	6.64006e-08	1.79869	0.031	0.009	0.0022373	SW480 EpCAM hi
TRBV30	6.62878e-08	1.0852	0.069	0.03	0.0022335	SW480 EpCAM hi
STKLD1	6.29053e-08	1.53131	0.049	0.019	0.00211953	SW480 EpCAM hi
TCN2	5.77663e-08	1.42709	0.048	0.018	0.00194638	SW480 EpCAM hi
HAR1B	5.41113e-08	2.7269	0.015	0.002	0.00182323	SW480 EpCAM hi
LIPG	5.38847e-08	2.67448	0.015	0.002	0.00181559	SW480 EpCAM hi
FGFR2	5.26509e-08	2.66348	0.013	0.002	0.00177402	SW480 EpCAM hi
ZNF383	4.96192e-08	1.16355	0.06	0.024	0.00167187	SW480 EpCAM hi
NTF4	4.87507e-08	3.43294	0.01	0.001	0.00164261	SW480 EpCAM hi
VWA8	4.81549e-08	1.13855	0.082	0.039	0.00162253	SW480 EpCAM hi
IL22RA1	4.71992e-08	2.47802	0.016	0.003	0.00159033	SW480 EpCAM hi
CTD-2555C10.3	4.65635e-08	1.36455	0.048	0.017	0.00156891	SW480 EpCAM hi
CKMT1B	4.57776e-08	1.40024	0.055	0.022	0.00154243	SW480 EpCAM hi
MUC3A	4.57746e-08	2.34529	0.021	0.004	0.00154233	SW480 EpCAM hi
SMPD5	4.56185e-08	1.34978	0.055	0.022	0.00153707	SW480 EpCAM hi
RAP1GAP	4.55971e-08	1.27003	0.051	0.019	0.00153635	SW480 EpCAM hi
CD22	4.46768e-08	1.6349	0.027	0.007	0.00150534	SW480 EpCAM hi
GPR162	4.20381e-08	1.91086	0.027	0.007	0.00141643	SW480 EpCAM hi
ADPRH	4.06575e-08	2.22515	0.024	0.006	0.00136991	SW480 EpCAM hi
PDE5A	3.90004e-08	2.2484	0.024	0.006	0.00131408	SW480 EpCAM hi
CORO6	3.82889e-08	1.72703	0.04	0.013	0.00129011	SW480 EpCAM hi
DLC1	3.76501e-08	1.4864	0.037	0.012	0.00126858	SW480 EpCAM hi
ZDHHC23	3.70388e-08	1.05651	0.106	0.054	0.00124798	SW480 EpCAM hi
NEK5	3.6498e-08	1.39151	0.049	0.018	0.00122976	SW480 EpCAM hi
FAM124A	3.53164e-08	2.4323	0.018	0.003	0.00118995	SW480 EpCAM hi
LINC00954	3.49046e-08	1.8932	0.03	0.008	0.00117607	SW480 EpCAM hi
CSF2	3.34922e-08	1.16374	0.025	0.006	0.00112849	SW480 EpCAM hi
CD164L2	3.0937e-08	2.10733	0.028	0.007	0.00104239	SW480 EpCAM hi
RP11-67L3.4	3.03642e-08	1.32183	0.058	0.023	0.00102309	SW480 EpCAM hi
RP11-21L23.3	2.74436e-08	2.28732	0.028	0.007	0.000924686	SW480 EpCAM hi
C16orf62	2.69815e-08	1.01146	0.082	0.038	0.000909114	SW480 EpCAM hi
ZDBF2	2.63547e-08	1.06216	0.078	0.035	0.000887995	SW480 EpCAM hi
CERS4	2.61775e-08	1.128	0.06	0.024	0.000882024	SW480 EpCAM hi
PBXIP1	2.53571e-08	1.45262	0.054	0.02	0.000854382	SW480 EpCAM hi
EPPK1	2.42849e-08	1.93149	0.03	0.008	0.000818255	SW480 EpCAM hi
RP11-395B7.4	2.39756e-08	1.11479	0.075	0.033	0.000807833	SW480 EpCAM hi
RP11-486A14.2	2.3906e-08	1.80253	0.034	0.01	0.000805488	SW480 EpCAM hi
ZIC5	2.23805e-08	2.74024	0.016	0.003	0.000754089	SW480 EpCAM hi
DANT2	2.23624e-08	2.80513	0.016	0.003	0.000753477	SW480 EpCAM hi
MRAS	2.22598e-08	1.47176	0.049	0.018	0.000750021	SW480 EpCAM hi
CACNA2D2	2.22357e-08	2.81881	0.016	0.003	0.00074921	SW480 EpCAM hi
ATP7B	2.22345e-08	2.23759	0.025	0.006	0.000749168	SW480 EpCAM hi
BMP8B	2.13523e-08	1.27233	0.067	0.028	0.000719445	SW480 EpCAM hi
KISS1	2.08339e-08	1.29883	0.082	0.038	0.000701979	SW480 EpCAM hi
ATP8B3	2.04988e-08	1.64097	0.037	0.012	0.000690685	SW480 EpCAM hi
MPP2	1.93863e-08	1.43867	0.049	0.018	0.000653201	SW480 EpCAM hi
RP11-770J1.3	1.90435e-08	1.46258	0.043	0.015	0.000641653	SW480 EpCAM hi
RP11-380J14.1	1.80169e-08	1.89604	0.03	0.008	0.000607062	SW480 EpCAM hi
CCDC110	1.79941e-08	1.89533	0.04	0.013	0.000606293	SW480 EpCAM hi
IL16	1.7003e-08	2.11149	0.024	0.005	0.000572898	SW480 EpCAM hi
LINC00847	1.67261e-08	1.21652	0.064	0.026	0.00056357	SW480 EpCAM hi
TCTE3	1.66601e-08	1.1677	0.07	0.03	0.000561344	SW480 EpCAM hi
RP11-327P2.5	1.65376e-08	1.20603	0.064	0.026	0.000557216	SW480 EpCAM hi
SIPA1L2	1.65129e-08	2.44044	0.021	0.004	0.000556387	SW480 EpCAM hi
KLK3	1.62241e-08	2.35884	0.021	0.004	0.000546654	SW480 EpCAM hi
EIF4E3	1.62131e-08	2.33016	0.021	0.004	0.000546283	SW480 EpCAM hi
SNX18	1.61396e-08	1.08081	0.079	0.035	0.000543807	SW480 EpCAM hi
CTSH	1.57757e-08	1.00303	0.102	0.05	0.000531548	SW480 EpCAM hi
PRR36	1.37639e-08	1.25741	0.069	0.029	0.000463762	SW480 EpCAM hi
TECPR2	1.3331e-08	1.04255	0.099	0.048	0.000449175	SW480 EpCAM hi
CCDC149	1.30135e-08	2.03691	0.027	0.007	0.000438477	SW480 EpCAM hi
NRG2	1.21008e-08	1.53915	0.046	0.016	0.000407725	SW480 EpCAM hi
LBX2-AS1	1.19926e-08	1.2441	0.07	0.03	0.00040408	SW480 EpCAM hi
RP11-254F7.4	1.14382e-08	1.23619	0.076	0.033	0.000385397	SW480 EpCAM hi
SPI1	1.13627e-08	2.88741	0.012	0.001	0.000382855	SW480 EpCAM hi
NPHS1	1.13131e-08	2.89851	0.012	0.001	0.000381185	SW480 EpCAM hi
RP11-532F6.3	1.11376e-08	2.58349	0.016	0.003	0.000375272	SW480 EpCAM hi
CHST10	1.09637e-08	1.58092	0.043	0.014	0.000369412	SW480 EpCAM hi
ZNF287	1.09124e-08	2.09633	0.024	0.005	0.000367683	SW480 EpCAM hi
NFATC4	1.07303e-08	2.20902	0.024	0.005	0.000361548	SW480 EpCAM hi
AC073316.1	1.06705e-08	2.76339	0.016	0.003	0.000359531	SW480 EpCAM hi
GPX5	1.06078e-08	2.86622	0.016	0.003	0.000357421	SW480 EpCAM hi
RASSF5	1.04089e-08	1.31035	0.063	0.025	0.000350717	SW480 EpCAM hi
ABHD15	1.02419e-08	1.20976	0.076	0.033	0.000345089	SW480 EpCAM hi
ICOSLG	9.92272e-09	1.65903	0.036	0.01	0.000334336	SW480 EpCAM hi
RP11-69M1.8	9.87109e-09	2.28793	0.021	0.004	0.000332596	SW480 EpCAM hi
RP11-420L9.5	9.41715e-09	2.56514	0.018	0.003	0.000317301	SW480 EpCAM hi
CTD-3010D24.3	9.2632e-09	1.1821	0.072	0.03	0.000312114	SW480 EpCAM hi
SNAP25	9.03772e-09	1.80584	0.03	0.008	0.000304517	SW480 EpCAM hi
GPNMB	8.89919e-09	1.59168	0.052	0.019	0.000299849	SW480 EpCAM hi
NTRK2	8.59078e-09	1.02259	0.081	0.036	0.000289458	SW480 EpCAM hi
AMN	8.39319e-09	1.81072	0.037	0.011	0.0002828	SW480 EpCAM hi
TMEM200B	7.47161e-09	2.68531	0.013	0.002	0.000251749	SW480 EpCAM hi
GGT5	7.46407e-09	2.95923	0.013	0.002	0.000251494	SW480 EpCAM hi
VILL	7.35701e-09	2.44329	0.019	0.004	0.000247887	SW480 EpCAM hi
PAN3-AS1	7.05603e-09	1.81776	0.034	0.01	0.000237746	SW480 EpCAM hi
SULT1A2	6.90197e-09	1.82229	0.036	0.01	0.000232555	SW480 EpCAM hi
RP5-1057I20.4	6.66079e-09	2.16219	0.024	0.005	0.000224429	SW480 EpCAM hi
DOCK3	6.55706e-09	2.18614	0.022	0.005	0.000220934	SW480 EpCAM hi
XXbac-B135H6.18	6.38906e-09	1.42606	0.064	0.026	0.000215273	SW480 EpCAM hi
TMEM204	6.25347e-09	2.3061	0.024	0.005	0.000210704	SW480 EpCAM hi
MAMSTR	6.11918e-09	1.53003	0.051	0.018	0.00020618	SW480 EpCAM hi
ABCA2	6.1158e-09	1.13518	0.082	0.036	0.000206066	SW480 EpCAM hi
HIVEP2	5.96654e-09	1.43369	0.049	0.017	0.000201037	SW480 EpCAM hi
TRIM16L	5.8711e-09	1.09467	0.099	0.047	0.000197821	SW480 EpCAM hi
SIAE	5.57636e-09	2.20066	0.021	0.004	0.00018789	SW480 EpCAM hi
APBB2	5.40675e-09	1.0244	0.115	0.059	0.000182175	SW480 EpCAM hi
RP11-506H20.1	5.08734e-09	1.82416	0.037	0.011	0.000171413	SW480 EpCAM hi
AK8	5.02614e-09	2.46486	0.016	0.003	0.000169351	SW480 EpCAM hi
ZNF350	4.97684e-09	1.02676	0.085	0.038	0.00016769	SW480 EpCAM hi
MUC16	4.82859e-09	2.82887	0.016	0.003	0.000162695	SW480 EpCAM hi
GNE	4.59589e-09	2.16728	0.028	0.007	0.000154854	SW480 EpCAM hi
UGT1A1	4.49756e-09	2.75435	0.018	0.003	0.000151541	SW480 EpCAM hi
UNC5B-AS1	3.94876e-09	1.9324	0.024	0.005	0.00013305	SW480 EpCAM hi
GYG2	3.82882e-09	2.57904	0.019	0.003	0.000129008	SW480 EpCAM hi
ATP1A3	3.78669e-09	2.20719	0.025	0.006	0.000127589	SW480 EpCAM hi
CASS4	3.6856e-09	2.28548	0.022	0.004	0.000124183	SW480 EpCAM hi
RP11-195F19.9	3.67805e-09	2.2534	0.027	0.006	0.000123928	SW480 EpCAM hi
RASL10A	3.47624e-09	2.44137	0.022	0.004	0.000117128	SW480 EpCAM hi
RP11-644F5.11	3.47237e-09	1.05264	0.108	0.053	0.000116998	SW480 EpCAM hi
RP3-325F22.5	3.4507e-09	1.53858	0.049	0.017	0.000116268	SW480 EpCAM hi
HECTD2	3.38437e-09	1.76446	0.039	0.012	0.000114033	SW480 EpCAM hi
RP11-7O11.3	3.35866e-09	1.9796	0.034	0.009	0.000113167	SW480 EpCAM hi
TOLLIP-AS1	3.30807e-09	1.03316	0.108	0.052	0.000111462	SW480 EpCAM hi
SNAI3	3.2202e-09	2.83978	0.022	0.004	0.000108501	SW480 EpCAM hi
VPS13D	2.97735e-09	1.02508	0.1	0.047	0.000100319	SW480 EpCAM hi
RP11-279O9.4	2.93554e-09	1.64054	0.046	0.015	9.891e-05	SW480 EpCAM hi
RP11-83N9.5	2.87914e-09	1.71894	0.037	0.011	9.70098e-05	SW480 EpCAM hi
STYK1	2.86008e-09	2.5055	0.021	0.004	9.63676e-05	SW480 EpCAM hi
TNFRSF14	2.80042e-09	1.04713	0.102	0.048	9.43572e-05	SW480 EpCAM hi
RP1-261D10.2	2.50888e-09	1.84899	0.033	0.009	8.45343e-05	SW480 EpCAM hi
PSG9	2.49962e-09	1.96617	0.025	0.006	8.42221e-05	SW480 EpCAM hi
RP11-102N12.3	2.23957e-09	2.48295	0.018	0.003	7.54602e-05	SW480 EpCAM hi
NLGN2	2.23752e-09	1.24261	0.067	0.027	7.5391e-05	SW480 EpCAM hi
C11orf70	2.22082e-09	2.59197	0.018	0.003	7.48284e-05	SW480 EpCAM hi
NAV2-AS3	2.09691e-09	1.77452	0.036	0.01	7.06532e-05	SW480 EpCAM hi
RP13-714J12.1	2.08219e-09	2.27866	0.022	0.004	7.01573e-05	SW480 EpCAM hi
ZMYND15	2.05046e-09	2.75547	0.016	0.002	6.90883e-05	SW480 EpCAM hi
HOXA13	2.03131e-09	1.57852	0.054	0.019	6.84428e-05	SW480 EpCAM hi
TEAD3	2.02072e-09	1.19165	0.069	0.027	6.80863e-05	SW480 EpCAM hi
LTC4S	2.01385e-09	2.15485	0.028	0.007	6.78547e-05	SW480 EpCAM hi
MEGF6	1.9939e-09	2.17332	0.028	0.007	6.71824e-05	SW480 EpCAM hi
LINC01137	1.97999e-09	1.48057	0.067	0.027	6.67139e-05	SW480 EpCAM hi
PTH1R	1.97262e-09	2.52728	0.019	0.003	6.64654e-05	SW480 EpCAM hi
ATP2C2	1.86765e-09	2.70747	0.019	0.003	6.29287e-05	SW480 EpCAM hi
TENM2	1.8292e-09	1.6489	0.033	0.009	6.16331e-05	SW480 EpCAM hi
HTRA3	1.80577e-09	1.87649	0.03	0.007	6.08436e-05	SW480 EpCAM hi
ZNF736	1.72936e-09	1.12891	0.076	0.032	5.8269e-05	SW480 EpCAM hi
ADORA1	1.72532e-09	1.89801	0.039	0.011	5.81328e-05	SW480 EpCAM hi
C16orf54	1.7176e-09	1.44969	0.048	0.016	5.78729e-05	SW480 EpCAM hi
PRPH	1.60831e-09	1.35695	0.049	0.016	5.41903e-05	SW480 EpCAM hi
SLC30A4	1.58141e-09	1.73124	0.042	0.013	5.32841e-05	SW480 EpCAM hi
APOL3	1.51559e-09	2.22987	0.025	0.005	5.10662e-05	SW480 EpCAM hi
SLFN12L	1.51482e-09	3.07923	0.015	0.002	5.10403e-05	SW480 EpCAM hi
TSPEAR-AS2	1.5143e-09	1.16924	0.087	0.038	5.1023e-05	SW480 EpCAM hi
C9orf172	1.49351e-09	1.12024	0.093	0.042	5.03224e-05	SW480 EpCAM hi
SYDE2	1.46939e-09	1.80292	0.036	0.01	4.95097e-05	SW480 EpCAM hi
YPEL1	1.35726e-09	1.11262	0.079	0.033	4.57316e-05	SW480 EpCAM hi
AC007228.11	1.35554e-09	2.34811	0.024	0.005	4.56737e-05	SW480 EpCAM hi
C19orf73	1.23621e-09	1.08424	0.103	0.049	4.1653e-05	SW480 EpCAM hi
GLIS2	1.14915e-09	2.05154	0.03	0.007	3.87194e-05	SW480 EpCAM hi
KBTBD7	1.03842e-09	1.15747	0.079	0.033	3.49886e-05	SW480 EpCAM hi
USP51	1.02557e-09	1.60119	0.045	0.014	3.45555e-05	SW480 EpCAM hi
CRYAB	1.00625e-09	1.52536	0.018	0.003	3.39047e-05	SW480 EpCAM hi
TBKBP1	1.00341e-09	1.64433	0.04	0.012	3.38089e-05	SW480 EpCAM hi
RP11-476M19.2	9.91363e-10	2.04518	0.027	0.006	3.3403e-05	SW480 EpCAM hi
RP11-316O14.1	9.71833e-10	2.71674	0.018	0.003	3.27449e-05	SW480 EpCAM hi
MYOM3	9.65088e-10	2.77566	0.018	0.003	3.25177e-05	SW480 EpCAM hi
LYPD5	9.54372e-10	1.78916	0.034	0.009	3.21566e-05	SW480 EpCAM hi
TP53TG3D	9.30709e-10	2.61622	0.019	0.003	3.13593e-05	SW480 EpCAM hi
WNT9A	8.66312e-10	2.18859	0.021	0.004	2.91895e-05	SW480 EpCAM hi
BEND7	8.4291e-10	1.37777	0.078	0.032	2.8401e-05	SW480 EpCAM hi
PFKFB4	8.29621e-10	1.34534	0.069	0.027	2.79532e-05	SW480 EpCAM hi
EBI3	7.73896e-10	3.34735	0.012	0.001	2.60756e-05	SW480 EpCAM hi
ZNF595	7.62183e-10	1.19036	0.079	0.033	2.5681e-05	SW480 EpCAM hi
HVCN1	7.57789e-10	3.4083	0.012	0.001	2.5533e-05	SW480 EpCAM hi
RP11-498P14.5	7.37443e-10	1.46399	0.051	0.017	2.48474e-05	SW480 EpCAM hi
POU3F3	7.19209e-10	3.55464	0.013	0.001	2.4233e-05	SW480 EpCAM hi
INTS6-AS1	7.04295e-10	1.1065	0.097	0.044	2.37305e-05	SW480 EpCAM hi
PRPF40B	6.62825e-10	1.05679	0.111	0.053	2.23332e-05	SW480 EpCAM hi
HM13-AS1	6.57673e-10	2.01047	0.022	0.004	2.21596e-05	SW480 EpCAM hi
SLC24A4	5.43024e-10	2.84178	0.015	0.002	1.82967e-05	SW480 EpCAM hi
TMEM145	5.38427e-10	1.43447	0.057	0.02	1.81417e-05	SW480 EpCAM hi
RP11-490M8.1	5.34197e-10	2.26604	0.027	0.006	1.79992e-05	SW480 EpCAM hi
OTOA	5.31307e-10	3.04039	0.015	0.002	1.79019e-05	SW480 EpCAM hi
ZNF169	5.28824e-10	1.08459	0.094	0.042	1.78182e-05	SW480 EpCAM hi
ZBTB46	5.13515e-10	1.46751	0.051	0.017	1.73024e-05	SW480 EpCAM hi
IGSF10	4.95136e-10	1.83488	0.045	0.014	1.66831e-05	SW480 EpCAM hi
ZNF563	4.93513e-10	1.74963	0.04	0.012	1.66284e-05	SW480 EpCAM hi
TEKT3	4.64859e-10	3.50935	0.01	0.001	1.56629e-05	SW480 EpCAM hi
GAB1	4.34431e-10	2.65097	0.018	0.003	1.46377e-05	SW480 EpCAM hi
CD52	3.84976e-10	1.35176	0.051	0.016	1.29714e-05	SW480 EpCAM hi
C17orf53	3.80287e-10	1.09934	0.1	0.045	1.28134e-05	SW480 EpCAM hi
HYAL1	3.60872e-10	1.86287	0.039	0.011	1.21592e-05	SW480 EpCAM hi
ERAP2	3.40721e-10	1.16788	0.073	0.029	1.14803e-05	SW480 EpCAM hi
HOXB13	3.32587e-10	1.13962	0.093	0.041	1.12062e-05	SW480 EpCAM hi
SH2D5	3.265e-10	2.45583	0.022	0.004	1.10011e-05	SW480 EpCAM hi
RP11-576D8.4	3.24988e-10	2.70024	0.016	0.002	1.09501e-05	SW480 EpCAM hi
MGAT4A	3.09564e-10	1.77079	0.054	0.018	1.04305e-05	SW480 EpCAM hi
PXDC1	3.00734e-10	1.0812	0.084	0.035	1.01329e-05	SW480 EpCAM hi
UNC5B	2.95879e-10	2.15222	0.03	0.007	9.96935e-06	SW480 EpCAM hi
RASIP1	2.94967e-10	2.22875	0.025	0.005	9.93861e-06	SW480 EpCAM hi
SLC22A5	2.93237e-10	1.00262	0.121	0.059	9.88032e-06	SW480 EpCAM hi
STARD5	2.93049e-10	1.69792	0.043	0.013	9.874e-06	SW480 EpCAM hi
CLCN2	2.46255e-10	1.23346	0.102	0.046	8.29732e-06	SW480 EpCAM hi
SERPINB9	2.39454e-10	1.00191	0.087	0.036	8.06817e-06	SW480 EpCAM hi
UCN2	2.37092e-10	1.47724	0.052	0.017	7.98859e-06	SW480 EpCAM hi
PYCARD-AS1	2.10887e-10	2.12534	0.028	0.006	7.10561e-06	SW480 EpCAM hi
LINC01024	2.09966e-10	1.66206	0.051	0.016	7.07459e-06	SW480 EpCAM hi
CDH23	2.05598e-10	1.72581	0.037	0.01	6.92742e-06	SW480 EpCAM hi
ALS2CL	2.04839e-10	1.78959	0.04	0.011	6.90183e-06	SW480 EpCAM hi
LINC00243	2.01373e-10	1.82962	0.037	0.01	6.78507e-06	SW480 EpCAM hi
RP11-797H7.5	1.98371e-10	3.38866	0.013	0.001	6.68393e-06	SW480 EpCAM hi
C1orf145	1.97201e-10	3.34103	0.013	0.001	6.6445e-06	SW480 EpCAM hi
ZNF141	1.86455e-10	1.41739	0.064	0.023	6.28243e-06	SW480 EpCAM hi
EHHADH	1.79145e-10	1.16838	0.108	0.05	6.03611e-06	SW480 EpCAM hi
RP11-806H10.4	1.67874e-10	1.85498	0.045	0.013	5.65633e-06	SW480 EpCAM hi
ACADL	1.63258e-10	3.27243	0.012	0.001	5.50081e-06	SW480 EpCAM hi
ATP6AP1L	1.62411e-10	1.23253	0.067	0.025	5.47227e-06	SW480 EpCAM hi
TNFRSF10D	1.62191e-10	1.06136	0.094	0.041	5.46485e-06	SW480 EpCAM hi
NTN1	1.59977e-10	3.20827	0.018	0.003	5.39027e-06	SW480 EpCAM hi
CST2	1.5523e-10	2.55064	0.025	0.005	5.23033e-06	SW480 EpCAM hi
ZHX2	1.50695e-10	1.55459	0.052	0.017	5.07752e-06	SW480 EpCAM hi
RP11-1060J15.9	1.44261e-10	1.78594	0.043	0.012	4.86072e-06	SW480 EpCAM hi
MMP9	1.42753e-10	2.18199	0.036	0.009	4.80993e-06	SW480 EpCAM hi
PIK3AP1	1.28007e-10	1.69601	0.051	0.016	4.31308e-06	SW480 EpCAM hi
ZNF701	1.2495e-10	1.97016	0.037	0.01	4.21008e-06	SW480 EpCAM hi
TMEM63B	1.23387e-10	1.0155	0.12	0.056	4.15739e-06	SW480 EpCAM hi
SYNE4	1.23103e-10	1.37001	0.057	0.019	4.14783e-06	SW480 EpCAM hi
KLF14	1.19651e-10	2.04692	0.031	0.007	4.03153e-06	SW480 EpCAM hi
FAM150B	1.17635e-10	2.75055	0.016	0.002	3.9636e-06	SW480 EpCAM hi
AC144652.1	1.15363e-10	1.20116	0.085	0.035	3.88706e-06	SW480 EpCAM hi
AC003958.2	1.13975e-10	2.97349	0.016	0.002	3.84028e-06	SW480 EpCAM hi
RP11-432J24.5	1.04108e-10	2.41938	0.027	0.005	3.5078e-06	SW480 EpCAM hi
RP5-864K19.4	1.01577e-10	1.2816	0.064	0.023	3.42252e-06	SW480 EpCAM hi
HOXA6	1.01295e-10	1.31629	0.084	0.034	3.41304e-06	SW480 EpCAM hi
AC090616.2	9.89802e-11	1.27288	0.082	0.033	3.33504e-06	SW480 EpCAM hi
CTC-526N19.1	8.50231e-11	2.54963	0.025	0.005	2.86477e-06	SW480 EpCAM hi
SHROOM4	8.40895e-11	2.90798	0.019	0.003	2.83331e-06	SW480 EpCAM hi
ABLIM2	8.26281e-11	1.36625	0.078	0.031	2.78407e-06	SW480 EpCAM hi
AP000253.1	7.70078e-11	1.84709	0.042	0.012	2.5947e-06	SW480 EpCAM hi
S1PR2	7.59393e-11	1.57904	0.048	0.014	2.5587e-06	SW480 EpCAM hi
CCNI2	7.48393e-11	1.90613	0.042	0.012	2.52163e-06	SW480 EpCAM hi
CYP2U1	7.09695e-11	1.59009	0.054	0.017	2.39125e-06	SW480 EpCAM hi
FBLN5	6.88893e-11	2.68767	0.018	0.002	2.32116e-06	SW480 EpCAM hi
PTPRU	6.83471e-11	2.14553	0.036	0.009	2.30289e-06	SW480 EpCAM hi
MAP6	6.76111e-11	2.18758	0.027	0.005	2.27809e-06	SW480 EpCAM hi
BHLHE41	6.75685e-11	1.0957	0.054	0.017	2.27665e-06	SW480 EpCAM hi
CTD-3035K23.7	6.53821e-11	2.9645	0.018	0.002	2.20298e-06	SW480 EpCAM hi
DGKA	6.48069e-11	1.97496	0.039	0.01	2.1836e-06	SW480 EpCAM hi
RNASEL	6.1553e-11	3.59777	0.01	0.001	2.07397e-06	SW480 EpCAM hi
TJP3	6.12858e-11	2.44584	0.027	0.005	2.06496e-06	SW480 EpCAM hi
RP11-1070N10.4	6.00516e-11	3.8787	0.01	0.001	2.02338e-06	SW480 EpCAM hi
RP11-147L13.13	5.58597e-11	1.53497	0.058	0.019	1.88214e-06	SW480 EpCAM hi
RP13-580F15.2	5.36585e-11	1.00646	0.126	0.06	1.80797e-06	SW480 EpCAM hi
IL1RAPL1	4.97443e-11	2.74003	0.015	0.002	1.67608e-06	SW480 EpCAM hi
CH507-154B10.2	4.88859e-11	1.33487	0.078	0.03	1.64716e-06	SW480 EpCAM hi
AC017074.2	4.8788e-11	3.1333	0.015	0.002	1.64386e-06	SW480 EpCAM hi
ADAMTS17	4.8691e-11	1.66164	0.042	0.011	1.64059e-06	SW480 EpCAM hi
IRF6	4.82758e-11	1.3178	0.073	0.028	1.6266e-06	SW480 EpCAM hi
CDK20	4.82059e-11	2.0583	0.03	0.006	1.62425e-06	SW480 EpCAM hi
RP11-211N8.2	4.81239e-11	3.34656	0.015	0.002	1.62149e-06	SW480 EpCAM hi
AC011747.4	4.79494e-11	1.4064	0.063	0.022	1.61561e-06	SW480 EpCAM hi
NHSL2	4.59958e-11	1.45445	0.078	0.03	1.54978e-06	SW480 EpCAM hi
RP11-74E22.3	4.56051e-11	2.20491	0.031	0.007	1.53662e-06	SW480 EpCAM hi
KLF15	4.49563e-11	2.09901	0.028	0.006	1.51476e-06	SW480 EpCAM hi
DNM3	4.43731e-11	1.23107	0.073	0.027	1.49511e-06	SW480 EpCAM hi
MC1R	4.36604e-11	1.29328	0.087	0.035	1.47109e-06	SW480 EpCAM hi
TFCP2L1	4.35186e-11	1.09849	0.109	0.049	1.46632e-06	SW480 EpCAM hi
TVP23B	4.2857e-11	1.00764	0.156	0.081	1.44402e-06	SW480 EpCAM hi
KIAA1755	4.08907e-11	2.4803	0.028	0.006	1.37777e-06	SW480 EpCAM hi
NSG1	3.96051e-11	2.85693	0.021	0.003	1.33445e-06	SW480 EpCAM hi
RP11-431J24.2	3.8398e-11	2.65675	0.022	0.004	1.29378e-06	SW480 EpCAM hi
RP11-219B17.3	3.83069e-11	2.67063	0.016	0.002	1.29071e-06	SW480 EpCAM hi
EDN3	3.69579e-11	2.37133	0.019	0.003	1.24526e-06	SW480 EpCAM hi
RP11-91G21.1	3.5956e-11	1.00931	0.106	0.047	1.2115e-06	SW480 EpCAM hi
CAMK2N2	3.55833e-11	1.39472	0.078	0.03	1.19894e-06	SW480 EpCAM hi
RAB9B	3.45749e-11	1.8606	0.046	0.013	1.16497e-06	SW480 EpCAM hi
RASGRP2	2.99959e-11	2.01892	0.039	0.01	1.01068e-06	SW480 EpCAM hi
DUSP15	2.93359e-11	1.57189	0.051	0.015	9.88442e-07	SW480 EpCAM hi
SYT5	2.82748e-11	2.26186	0.03	0.006	9.52693e-07	SW480 EpCAM hi
RP11-245D16.4	2.7445e-11	1.26589	0.084	0.033	9.24731e-07	SW480 EpCAM hi
TLR2	2.71751e-11	3.50457	0.012	0.001	9.15639e-07	SW480 EpCAM hi
RP11-506F3.1	2.69452e-11	3.5925	0.012	0.001	9.07893e-07	SW480 EpCAM hi
CCR1	2.67173e-11	3.6689	0.012	0.001	9.00212e-07	SW480 EpCAM hi
RP11-923I11.8	2.66795e-11	3.90291	0.012	0.001	8.98937e-07	SW480 EpCAM hi
AC104655.3	2.66417e-11	3.7959	0.012	0.001	8.97665e-07	SW480 EpCAM hi
FOXJ2	2.64113e-11	1.06572	0.127	0.061	8.89903e-07	SW480 EpCAM hi
LTBP2	2.5312e-11	2.1604	0.033	0.007	8.52862e-07	SW480 EpCAM hi
SCN1B	2.38148e-11	1.25278	0.091	0.038	8.02417e-07	SW480 EpCAM hi
CFAP100	2.3797e-11	3.06402	0.018	0.002	8.01816e-07	SW480 EpCAM hi
RP11-809O17.1	2.24443e-11	1.57565	0.057	0.018	7.5624e-07	SW480 EpCAM hi
CYS1	1.89347e-11	2.36759	0.027	0.005	6.37985e-07	SW480 EpCAM hi
T	1.82797e-11	1.42261	0.057	0.018	6.15915e-07	SW480 EpCAM hi
RP11-212I21.4	1.78053e-11	2.06672	0.037	0.009	5.99932e-07	SW480 EpCAM hi
RP11-353N14.5	1.63822e-11	2.51312	0.024	0.004	5.51983e-07	SW480 EpCAM hi
SLC1A2	1.58261e-11	2.775	0.024	0.004	5.33244e-07	SW480 EpCAM hi
HECA	1.55673e-11	2.13385	0.042	0.011	5.24524e-07	SW480 EpCAM hi
FAM183A	1.53787e-11	1.6191	0.052	0.016	5.1817e-07	SW480 EpCAM hi
ATP2A3	1.38921e-11	2.73912	0.019	0.003	4.68079e-07	SW480 EpCAM hi
RAMP2	1.36857e-11	2.40796	0.028	0.006	4.61126e-07	SW480 EpCAM hi
LINC01023	1.3353e-11	1.12076	0.1	0.043	4.49916e-07	SW480 EpCAM hi
HAR1A	1.32952e-11	2.59358	0.025	0.004	4.47969e-07	SW480 EpCAM hi
ZNF583	1.29495e-11	1.18068	0.09	0.036	4.3632e-07	SW480 EpCAM hi
RP3-333H23.8	1.1472e-11	3.08266	0.016	0.002	3.86537e-07	SW480 EpCAM hi
PLAC9	1.14212e-11	3.13681	0.016	0.002	3.84825e-07	SW480 EpCAM hi
STAT5A	1.13832e-11	3.14813	0.016	0.002	3.83545e-07	SW480 EpCAM hi
RP11-857B24.1	1.11455e-11	3.29222	0.016	0.002	3.75536e-07	SW480 EpCAM hi
RP11-629O1.2	1.11187e-11	1.85217	0.039	0.01	3.74634e-07	SW480 EpCAM hi
B3GLCT	1.09467e-11	1.36027	0.093	0.038	3.68839e-07	SW480 EpCAM hi
PLAC1	1.07987e-11	2.12721	0.033	0.007	3.63852e-07	SW480 EpCAM hi
HS3ST1	1.07674e-11	2.41599	0.027	0.005	3.62798e-07	SW480 EpCAM hi
C3orf52	1.05003e-11	1.06317	0.118	0.053	3.53796e-07	SW480 EpCAM hi
HMGA1P4	1.0059e-11	2.00472	0.048	0.014	3.38928e-07	SW480 EpCAM hi
LHX4	9.84333e-12	2.54869	0.027	0.005	3.31661e-07	SW480 EpCAM hi
PLA2G4D	9.6857e-12	2.03289	0.036	0.008	3.2635e-07	SW480 EpCAM hi
B3GALT5-AS1	9.64004e-12	2.26575	0.03	0.006	3.24812e-07	SW480 EpCAM hi
LINC00668	9.57053e-12	1.31862	0.079	0.03	3.2247e-07	SW480 EpCAM hi
TMEM170B	9.56957e-12	2.12165	0.034	0.008	3.22437e-07	SW480 EpCAM hi
AC053503.4	9.50376e-12	3.43006	0.013	0.001	3.2022e-07	SW480 EpCAM hi
KLHL7-AS1	9.34179e-12	2.17539	0.039	0.01	3.14762e-07	SW480 EpCAM hi
AC142472.6	9.32231e-12	1.49314	0.067	0.023	3.14106e-07	SW480 EpCAM hi
NPL	9.14142e-12	1.28955	0.087	0.034	3.08011e-07	SW480 EpCAM hi
MCMDC2	8.35184e-12	2.9589	0.018	0.002	2.81407e-07	SW480 EpCAM hi
AC025335.1	8.22203e-12	1.12017	0.108	0.047	2.77033e-07	SW480 EpCAM hi
KCNIP3	7.71279e-12	2.87253	0.022	0.003	2.59875e-07	SW480 EpCAM hi
MMP14	7.60166e-12	2.08938	0.037	0.009	2.5613e-07	SW480 EpCAM hi
LBX2	7.47785e-12	1.28178	0.102	0.043	2.51959e-07	SW480 EpCAM hi
CH507-254M2.3	7.34361e-12	1.04575	0.151	0.076	2.47436e-07	SW480 EpCAM hi
C2orf42	7.08804e-12	1.27865	0.088	0.035	2.38824e-07	SW480 EpCAM hi
ZNF606	7.08531e-12	1.17428	0.108	0.047	2.38733e-07	SW480 EpCAM hi
TDRKH	6.93229e-12	1.23144	0.093	0.037	2.33577e-07	SW480 EpCAM hi
MYLIP	6.90708e-12	1.02821	0.129	0.06	2.32727e-07	SW480 EpCAM hi
VMO1	6.7776e-12	1.04356	0.118	0.053	2.28364e-07	SW480 EpCAM hi
NMNAT2	6.72854e-12	2.03226	0.039	0.009	2.26711e-07	SW480 EpCAM hi
ZDHHC22	6.4396e-12	2.12758	0.033	0.007	2.16976e-07	SW480 EpCAM hi
LINC01273	6.20754e-12	1.03617	0.108	0.046	2.09157e-07	SW480 EpCAM hi
KIF12	6.12071e-12	2.19289	0.033	0.007	2.06231e-07	SW480 EpCAM hi
SHROOM2	6.10407e-12	1.69744	0.054	0.016	2.05671e-07	SW480 EpCAM hi
SH2B3	5.92898e-12	1.13382	0.123	0.056	1.99771e-07	SW480 EpCAM hi
C9orf66	5.82966e-12	2.31032	0.034	0.008	1.96425e-07	SW480 EpCAM hi
RP11-212P7.2	5.7899e-12	1.1652	0.097	0.04	1.95085e-07	SW480 EpCAM hi
KIFC2	5.69953e-12	1.27369	0.076	0.028	1.9204e-07	SW480 EpCAM hi
C7orf31	5.66157e-12	1.33568	0.069	0.024	1.90761e-07	SW480 EpCAM hi
RP11-615I2.2	5.56291e-12	4.2584	0.01	0.001	1.87437e-07	SW480 EpCAM hi
RP11-134G8.7	5.07348e-12	2.02925	0.037	0.009	1.70946e-07	SW480 EpCAM hi
URAD	4.83162e-12	3.37497	0.019	0.003	1.62797e-07	SW480 EpCAM hi
RAB39B	4.72746e-12	1.02863	0.138	0.066	1.59287e-07	SW480 EpCAM hi
SLC37A1	4.72513e-12	1.21673	0.081	0.03	1.59208e-07	SW480 EpCAM hi
MZF1-AS1	4.67208e-12	1.03067	0.144	0.07	1.57421e-07	SW480 EpCAM hi
RP11-727F15.12	4.66191e-12	1.7166	0.054	0.016	1.57078e-07	SW480 EpCAM hi
SLC11A1	3.83468e-12	1.82172	0.054	0.016	1.29206e-07	SW480 EpCAM hi
IFITM10	3.58856e-12	2.24067	0.033	0.007	1.20913e-07	SW480 EpCAM hi
TTYH1	3.46496e-12	2.01111	0.043	0.011	1.16748e-07	SW480 EpCAM hi
KDM3A	3.29133e-12	1.03807	0.139	0.067	1.10898e-07	SW480 EpCAM hi
STX11	3.24343e-12	2.69437	0.025	0.004	1.09284e-07	SW480 EpCAM hi
FAM172A	3.2242e-12	1.05642	0.135	0.063	1.08636e-07	SW480 EpCAM hi
ZNF354A	3.14429e-12	1.12858	0.108	0.046	1.05944e-07	SW480 EpCAM hi
TMIE	3.0383e-12	2.66394	0.021	0.003	1.02373e-07	SW480 EpCAM hi
RP11-64C12.8	2.83565e-12	3.42282	0.015	0.001	9.55445e-08	SW480 EpCAM hi
SLC5A2	2.7814e-12	2.96736	0.021	0.003	9.37167e-08	SW480 EpCAM hi
LINC01534	2.77858e-12	1.10765	0.139	0.067	9.36216e-08	SW480 EpCAM hi
AC104667.3	2.73798e-12	1.08329	0.118	0.052	9.22534e-08	SW480 EpCAM hi
KCNK13	2.6317e-12	3.06005	0.018	0.002	8.86724e-08	SW480 EpCAM hi
RYR1	2.22215e-12	2.27716	0.036	0.008	7.48731e-08	SW480 EpCAM hi
CTC-273B12.10	2.22043e-12	2.3504	0.034	0.007	7.48153e-08	SW480 EpCAM hi
SUN2	2.14455e-12	1.07786	0.148	0.072	7.22585e-08	SW480 EpCAM hi
RP11-817O13.9	2.13464e-12	1.95168	0.051	0.014	7.19244e-08	SW480 EpCAM hi
CACNB4	1.95648e-12	2.67462	0.028	0.005	6.59215e-08	SW480 EpCAM hi
RP11-156K23.3	1.9542e-12	1.19871	0.109	0.047	6.58447e-08	SW480 EpCAM hi
WFDC10B	1.79734e-12	2.48846	0.024	0.004	6.05596e-08	SW480 EpCAM hi
LATS2	1.66913e-12	1.26768	0.087	0.033	5.62398e-08	SW480 EpCAM hi
RP11-91I8.3	1.55594e-12	3.76103	0.013	0.001	5.24259e-08	SW480 EpCAM hi
ULBP2	1.47151e-12	1.24628	0.1	0.041	4.95811e-08	SW480 EpCAM hi
PSG5	1.41624e-12	2.16308	0.034	0.007	4.77188e-08	SW480 EpCAM hi
RLN2	1.37965e-12	1.20616	0.1	0.041	4.64858e-08	SW480 EpCAM hi
RP11-98D18.9	1.35655e-12	1.3129	0.081	0.03	4.57077e-08	SW480 EpCAM hi
TSPAN10	1.3495e-12	1.26602	0.09	0.035	4.54702e-08	SW480 EpCAM hi
GRAMD4	1.28652e-12	1.59068	0.064	0.021	4.33481e-08	SW480 EpCAM hi
SLC46A1	1.28002e-12	1.18479	0.114	0.049	4.31291e-08	SW480 EpCAM hi
ZNF586	1.12661e-12	2.33677	0.031	0.006	3.79599e-08	SW480 EpCAM hi
CEACAM1	1.0679e-12	1.6072	0.069	0.023	3.59819e-08	SW480 EpCAM hi
OAS1	1.04381e-12	1.26709	0.085	0.032	3.51702e-08	SW480 EpCAM hi
LEMD1	1.03498e-12	1.5956	0.103	0.043	3.48725e-08	SW480 EpCAM hi
ZBED8	1.02678e-12	1.47156	0.067	0.022	3.45962e-08	SW480 EpCAM hi
WNT5B	1.00835e-12	1.8672	0.042	0.01	3.39755e-08	SW480 EpCAM hi
ZNF436-AS1	1.00731e-12	1.15722	0.109	0.046	3.39404e-08	SW480 EpCAM hi
NRIP3	9.87886e-13	1.28249	0.097	0.039	3.32858e-08	SW480 EpCAM hi
RP11-254F7.2	9.55564e-13	1.88217	0.045	0.011	3.21968e-08	SW480 EpCAM hi
CTC-241N9.1	9.46564e-13	1.67192	0.052	0.015	3.18935e-08	SW480 EpCAM hi
USPL1	9.42799e-13	1.31542	0.094	0.037	3.17667e-08	SW480 EpCAM hi
APLN	9.21073e-13	1.65723	0.054	0.015	3.10346e-08	SW480 EpCAM hi
LRCOL1	8.36752e-13	2.47173	0.03	0.006	2.81935e-08	SW480 EpCAM hi
AC093818.1	8.09083e-13	1.97683	0.043	0.011	2.72613e-08	SW480 EpCAM hi
ANO10	8.02377e-13	1.02181	0.142	0.067	2.70353e-08	SW480 EpCAM hi
SGMS2	7.98062e-13	1.47501	0.075	0.026	2.68899e-08	SW480 EpCAM hi
LINC00543	7.94831e-13	2.0655	0.045	0.011	2.6781e-08	SW480 EpCAM hi
ARSA	7.9178e-13	1.22692	0.108	0.045	2.66782e-08	SW480 EpCAM hi
STOX2	7.83618e-13	2.27322	0.037	0.008	2.64032e-08	SW480 EpCAM hi
PGM5P4-AS1	7.82906e-13	3.00126	0.018	0.002	2.63792e-08	SW480 EpCAM hi
RANBP17	7.75362e-13	1.00836	0.166	0.083	2.6125e-08	SW480 EpCAM hi
F10	7.50616e-13	1.34224	0.087	0.033	2.52913e-08	SW480 EpCAM hi
KCP	7.37532e-13	2.39329	0.036	0.008	2.48504e-08	SW480 EpCAM hi
AF064858.6	7.35744e-13	2.47102	0.034	0.007	2.47902e-08	SW480 EpCAM hi
ZNF844	7.34085e-13	2.69202	0.025	0.004	2.47343e-08	SW480 EpCAM hi
B3GNT4	7.23986e-13	1.81973	0.054	0.015	2.4394e-08	SW480 EpCAM hi
HEYL	6.90643e-13	2.85836	0.024	0.004	2.32705e-08	SW480 EpCAM hi
CRMP1	6.89072e-13	1.14398	0.1	0.04	2.32176e-08	SW480 EpCAM hi
CHST1	6.83182e-13	2.79872	0.025	0.004	2.30191e-08	SW480 EpCAM hi
RBPMS2	6.40982e-13	2.18618	0.031	0.006	2.15972e-08	SW480 EpCAM hi
SLC4A3	6.30115e-13	1.48203	0.084	0.031	2.12311e-08	SW480 EpCAM hi
RP11-380N8.7	6.03879e-13	1.57642	0.061	0.019	2.03471e-08	SW480 EpCAM hi
ROM1	5.89998e-13	1.16306	0.106	0.043	1.98794e-08	SW480 EpCAM hi
C5orf56	5.77049e-13	1.37585	0.094	0.037	1.94431e-08	SW480 EpCAM hi
HPCAL4	5.46808e-13	3.55201	0.015	0.001	1.84242e-08	SW480 EpCAM hi
GJB4	5.34639e-13	3.35031	0.019	0.002	1.80141e-08	SW480 EpCAM hi
ZNF836	5.05261e-13	1.06222	0.132	0.059	1.70243e-08	SW480 EpCAM hi
NFKBID	4.93419e-13	1.08074	0.13	0.058	1.66253e-08	SW480 EpCAM hi
ZNF837	4.65935e-13	1.15741	0.12	0.052	1.56992e-08	SW480 EpCAM hi
SLC31A2	4.49023e-13	1.13906	0.126	0.056	1.51294e-08	SW480 EpCAM hi
SIX5	4.25304e-13	1.19507	0.117	0.05	1.43302e-08	SW480 EpCAM hi
RP11-172H24.4	3.98556e-13	1.84805	0.054	0.015	1.34289e-08	SW480 EpCAM hi
SNPH	3.98178e-13	2.75683	0.03	0.005	1.34162e-08	SW480 EpCAM hi
PHLDB3	3.89125e-13	1.00247	0.138	0.063	1.31112e-08	SW480 EpCAM hi
TTC29	3.41577e-13	2.50538	0.027	0.004	1.15091e-08	SW480 EpCAM hi
KCNC3	2.95491e-13	2.88055	0.024	0.003	9.95626e-09	SW480 EpCAM hi
FYCO1	2.94133e-13	1.42367	0.091	0.035	9.91052e-09	SW480 EpCAM hi
PARP10	2.84869e-13	1.46385	0.069	0.022	9.59839e-09	SW480 EpCAM hi
PELI3	2.76646e-13	1.28154	0.091	0.034	9.3213e-09	SW480 EpCAM hi
RP11-416I2.1	2.65174e-13	1.56956	0.073	0.025	8.93477e-09	SW480 EpCAM hi
GJC3	2.56552e-13	1.70737	0.055	0.016	8.64427e-09	SW480 EpCAM hi
CLPSL2	2.48826e-13	1.9937	0.043	0.01	8.38396e-09	SW480 EpCAM hi
RAET1E	2.4834e-13	2.48021	0.022	0.003	8.36758e-09	SW480 EpCAM hi
TMEM151A	2.42157e-13	2.19471	0.033	0.006	8.15925e-09	SW480 EpCAM hi
AP003068.23	2.27101e-13	2.06425	0.048	0.012	7.65193e-09	SW480 EpCAM hi
CYGB	2.26932e-13	2.50838	0.033	0.006	7.64624e-09	SW480 EpCAM hi
CTSS	2.04702e-13	2.97763	0.018	0.002	6.89723e-09	SW480 EpCAM hi
IGFLR1	2.02259e-13	1.11535	0.145	0.068	6.81491e-09	SW480 EpCAM hi
IL2RA	1.9994e-13	3.06725	0.018	0.002	6.73678e-09	SW480 EpCAM hi
CALCOCO1	1.79381e-13	1.04068	0.151	0.072	6.04407e-09	SW480 EpCAM hi
PRTN3	1.66104e-13	2.5401	0.031	0.006	5.5967e-09	SW480 EpCAM hi
MAP1LC3B2	1.65199e-13	1.80715	0.061	0.018	5.56621e-09	SW480 EpCAM hi
NKX2-8	1.55702e-13	2.02555	0.052	0.014	5.24622e-09	SW480 EpCAM hi
CDK19	1.4641e-13	1.03402	0.16	0.077	4.93315e-09	SW480 EpCAM hi
C1QL1	1.36042e-13	2.06388	0.052	0.014	4.5838e-09	SW480 EpCAM hi
RP1-102K2.8	1.30537e-13	2.15342	0.057	0.016	4.3983e-09	SW480 EpCAM hi
CLDN15	1.302e-13	1.01849	0.145	0.067	4.38696e-09	SW480 EpCAM hi
SLC46A3	1.24162e-13	2.0454	0.045	0.011	4.18352e-09	SW480 EpCAM hi
BNC2	1.23112e-13	3.12422	0.021	0.003	4.14813e-09	SW480 EpCAM hi
VPS37D	1.14574e-13	2.28977	0.037	0.008	3.86044e-09	SW480 EpCAM hi
ITPKB	1.12254e-13	1.72557	0.06	0.018	3.78228e-09	SW480 EpCAM hi
WBP1L	1.06686e-13	1.05742	0.166	0.082	3.59468e-09	SW480 EpCAM hi
ALDH1L1	9.85733e-14	2.15749	0.042	0.01	3.32133e-09	SW480 EpCAM hi
TREH	9.2848e-14	3.5793	0.015	0.001	3.12842e-09	SW480 EpCAM hi
GREB1	9.25372e-14	1.98369	0.045	0.011	3.11795e-09	SW480 EpCAM hi
TSC1	8.83979e-14	1.1688	0.136	0.061	2.97848e-09	SW480 EpCAM hi
SPRY4-IT1	8.76452e-14	1.35452	0.111	0.046	2.95312e-09	SW480 EpCAM hi
SPATA7	8.58488e-14	1.08225	0.138	0.062	2.89259e-09	SW480 EpCAM hi
RP11-732A19.9	8.22991e-14	2.90082	0.022	0.003	2.77299e-09	SW480 EpCAM hi
VLDLR	7.84654e-14	1.54416	0.079	0.027	2.64381e-09	SW480 EpCAM hi
SLC22A4	7.37653e-14	2.19975	0.039	0.008	2.48545e-09	SW480 EpCAM hi
MTMR6	7.18524e-14	1.03093	0.178	0.09	2.421e-09	SW480 EpCAM hi
2001-05-01	7.12826e-14	1.76872	0.055	0.015	2.4018e-09	SW480 EpCAM hi
TGFA	6.94596e-14	1.1113	0.162	0.078	2.34037e-09	SW480 EpCAM hi
RP11-484K9.4	6.79638e-14	2.57602	0.028	0.005	2.28997e-09	SW480 EpCAM hi
HCN2	6.64258e-14	2.06881	0.046	0.011	2.23815e-09	SW480 EpCAM hi
RP11-712B9.2	6.26272e-14	2.17891	0.042	0.009	2.11016e-09	SW480 EpCAM hi
AC093901.1	5.95959e-14	1.86486	0.063	0.019	2.00802e-09	SW480 EpCAM hi
CELF5	5.74723e-14	2.39383	0.036	0.007	1.93647e-09	SW480 EpCAM hi
AC011523.2	5.65928e-14	1.71936	0.057	0.016	1.90684e-09	SW480 EpCAM hi
SYNM	5.29163e-14	2.24472	0.045	0.011	1.78296e-09	SW480 EpCAM hi
THSD1	5.02201e-14	1.65909	0.06	0.017	1.69211e-09	SW480 EpCAM hi
CHRNA3	4.85033e-14	2.69562	0.024	0.003	1.63427e-09	SW480 EpCAM hi
MFAP3L	4.26066e-14	2.02581	0.048	0.012	1.43559e-09	SW480 EpCAM hi
ACR	4.23067e-14	2.91628	0.021	0.002	1.42548e-09	SW480 EpCAM hi
DENND1C	4.00035e-14	1.76474	0.061	0.018	1.34788e-09	SW480 EpCAM hi
SLC25A35	3.87301e-14	1.47515	0.09	0.033	1.30497e-09	SW480 EpCAM hi
GAS6-AS2	3.73684e-14	1.4282	0.081	0.028	1.25909e-09	SW480 EpCAM hi
CRYBA2	3.5416e-14	1.63297	0.067	0.021	1.19331e-09	SW480 EpCAM hi
ZNF765	3.50802e-14	1.18067	0.118	0.049	1.18199e-09	SW480 EpCAM hi
FAM134C	3.50775e-14	1.07101	0.169	0.082	1.1819e-09	SW480 EpCAM hi
NKX2-3	3.33998e-14	3.59826	0.016	0.001	1.12537e-09	SW480 EpCAM hi
ACAP1	3.15471e-14	1.22407	0.112	0.045	1.06295e-09	SW480 EpCAM hi
ECEL1	3.03998e-14	2.68605	0.028	0.004	1.02429e-09	SW480 EpCAM hi
HS3ST3A1	3.03722e-14	2.71473	0.027	0.004	1.02336e-09	SW480 EpCAM hi
NATD1	2.69642e-14	1.95616	0.048	0.012	9.08532e-10	SW480 EpCAM hi
HMOX1	2.64075e-14	1.29763	0.084	0.029	8.89775e-10	SW480 EpCAM hi
NAA16	2.59329e-14	1.05767	0.181	0.091	8.73785e-10	SW480 EpCAM hi
ATP12A	2.5733e-14	3.97802	0.012	0.001	8.67049e-10	SW480 EpCAM hi
RP11-49I11.1	2.45126e-14	1.60436	0.069	0.021	8.25926e-10	SW480 EpCAM hi
FURIN	2.25205e-14	1.04237	0.205	0.107	7.58805e-10	SW480 EpCAM hi
ITGA7	2.23784e-14	1.1807	0.129	0.055	7.54018e-10	SW480 EpCAM hi
PAOX	2.1861e-14	1.56192	0.075	0.024	7.36583e-10	SW480 EpCAM hi
EDA	2.16849e-14	1.59784	0.088	0.032	7.30652e-10	SW480 EpCAM hi
IGIP	2.14118e-14	1.98661	0.049	0.012	7.21451e-10	SW480 EpCAM hi
RP11-307C12.11	2.07329e-14	1.5907	0.064	0.019	6.98573e-10	SW480 EpCAM hi
RNF125	1.83236e-14	1.91284	0.048	0.012	6.17394e-10	SW480 EpCAM hi
FAM20C	1.75471e-14	2.44071	0.036	0.007	5.91232e-10	SW480 EpCAM hi
TMEM221	1.60038e-14	2.13852	0.037	0.007	5.39232e-10	SW480 EpCAM hi
SMIM14	1.47889e-14	1.00157	0.142	0.063	4.98296e-10	SW480 EpCAM hi
ROBO3	1.41596e-14	2.70745	0.028	0.004	4.77092e-10	SW480 EpCAM hi
NHS	1.41191e-14	2.62989	0.03	0.005	4.75728e-10	SW480 EpCAM hi
TIMP4	1.39784e-14	2.35431	0.039	0.008	4.70987e-10	SW480 EpCAM hi
CTC-338M12.5	1.36077e-14	1.32175	0.109	0.043	4.58498e-10	SW480 EpCAM hi
DUSP13	1.3596e-14	2.78028	0.028	0.004	4.58102e-10	SW480 EpCAM hi
ACBD4	1.34356e-14	1.20847	0.129	0.055	4.52699e-10	SW480 EpCAM hi
SLC22A23	1.33133e-14	2.04926	0.046	0.011	4.4858e-10	SW480 EpCAM hi
SIX4	1.29566e-14	1.17704	0.124	0.052	4.36558e-10	SW480 EpCAM hi
KALRN	1.28592e-14	1.26123	0.088	0.031	4.33278e-10	SW480 EpCAM hi
RP11-672L10.6	1.17381e-14	1.52049	0.07	0.022	3.95503e-10	SW480 EpCAM hi
MED12L	1.17314e-14	1.99494	0.048	0.011	3.95278e-10	SW480 EpCAM hi
AC009299.3	1.16885e-14	1.17741	0.118	0.048	3.93831e-10	SW480 EpCAM hi
HOXA11-AS	1.15859e-14	1.014	0.174	0.084	3.90376e-10	SW480 EpCAM hi
SLC15A1	1.13863e-14	4.42563	0.01	0	3.83651e-10	SW480 EpCAM hi
PCP4L1	1.12694e-14	4.70458	0.01	0	3.79711e-10	SW480 EpCAM hi
HDAC11	1.11878e-14	1.31789	0.099	0.037	3.7696e-10	SW480 EpCAM hi
B3GAT1	1.11654e-14	2.09719	0.052	0.013	3.76208e-10	SW480 EpCAM hi
CCDC80	1.09771e-14	2.13077	0.051	0.013	3.69862e-10	SW480 EpCAM hi
SPAG4	1.05825e-14	1.35164	0.117	0.047	3.56567e-10	SW480 EpCAM hi
LOXL2	1.02719e-14	1.96183	0.061	0.017	3.46101e-10	SW480 EpCAM hi
AC091633.3	9.72405e-15	2.76665	0.025	0.003	3.27642e-10	SW480 EpCAM hi
SYNGR3	9.65373e-15	2.14911	0.039	0.008	3.25273e-10	SW480 EpCAM hi
CYP26A1	9.39165e-15	2.28344	0.04	0.008	3.16442e-10	SW480 EpCAM hi
SERPINB9P1	9.15481e-15	1.60439	0.066	0.019	3.08462e-10	SW480 EpCAM hi
KLHDC9	8.12762e-15	1.09783	0.16	0.075	2.73852e-10	SW480 EpCAM hi
RP1-102K2.6	7.07637e-15	2.62402	0.034	0.006	2.38431e-10	SW480 EpCAM hi
LACC1	6.32097e-15	1.45985	0.082	0.027	2.12979e-10	SW480 EpCAM hi
PLEKHN1	5.77307e-15	1.51745	0.085	0.029	1.94518e-10	SW480 EpCAM hi
RP11-130L8.2	5.67378e-15	2.06225	0.046	0.011	1.91172e-10	SW480 EpCAM hi
SNED1	5.52855e-15	3.57927	0.016	0.001	1.86279e-10	SW480 EpCAM hi
GIPR	5.4608e-15	2.71986	0.031	0.005	1.83996e-10	SW480 EpCAM hi
RASL11B	5.12228e-15	1.03248	0.156	0.071	1.7259e-10	SW480 EpCAM hi
ZNF761	5.0181e-15	1.02657	0.174	0.083	1.6908e-10	SW480 EpCAM hi
PLCD1	4.69835e-15	1.67349	0.066	0.019	1.58306e-10	SW480 EpCAM hi
TIRAP	4.10911e-15	1.2592	0.117	0.047	1.38452e-10	SW480 EpCAM hi
NBPF14	3.98491e-15	1.67857	0.082	0.027	1.34268e-10	SW480 EpCAM hi
RAPGEF5	3.56969e-15	1.96274	0.051	0.012	1.20277e-10	SW480 EpCAM hi
DOCK4	3.56255e-15	1.3311	0.112	0.044	1.20036e-10	SW480 EpCAM hi
PXYLP1	3.31885e-15	1.18806	0.129	0.053	1.11825e-10	SW480 EpCAM hi
CILP2	3.11346e-15	3.38375	0.021	0.002	1.04905e-10	SW480 EpCAM hi
TRAF3IP3	3.10791e-15	3.08753	0.019	0.002	1.04718e-10	SW480 EpCAM hi
HOXD13	3.0955e-15	2.53408	0.036	0.007	1.043e-10	SW480 EpCAM hi
RP11-60L3.1	2.99824e-15	1.24334	0.12	0.048	1.01023e-10	SW480 EpCAM hi
CYP27B1	2.94224e-15	1.95105	0.057	0.015	9.91358e-11	SW480 EpCAM hi
NCMAP	2.92845e-15	3.4335	0.019	0.002	9.86711e-11	SW480 EpCAM hi
KIAA1958	2.77168e-15	1.02402	0.169	0.079	9.33891e-11	SW480 EpCAM hi
EPB41L4A-AS2	2.71459e-15	2.73605	0.03	0.005	9.14655e-11	SW480 EpCAM hi
RGS3	2.70033e-15	1.20468	0.142	0.062	9.09848e-11	SW480 EpCAM hi
ARHGAP10	2.41672e-15	1.14202	0.159	0.072	8.14291e-11	SW480 EpCAM hi
TBC1D9	2.34635e-15	2.28491	0.037	0.007	7.9058e-11	SW480 EpCAM hi
FAM214B	2.09658e-15	1.88363	0.057	0.015	7.06423e-11	SW480 EpCAM hi
DLL1	2.02793e-15	3.39612	0.018	0.001	6.8329e-11	SW480 EpCAM hi
AFAP1L1	1.85317e-15	1.87982	0.063	0.017	6.24406e-11	SW480 EpCAM hi
OSGIN1	1.79101e-15	1.30725	0.109	0.042	6.03464e-11	SW480 EpCAM hi
EVL	1.55647e-15	1.60192	0.085	0.028	5.24436e-11	SW480 EpCAM hi
CYB5R2	1.52086e-15	1.41991	0.109	0.042	5.12439e-11	SW480 EpCAM hi
TEF	1.48632e-15	1.72826	0.073	0.022	5.00801e-11	SW480 EpCAM hi
DNAAF3	1.43364e-15	1.5261	0.099	0.036	4.83052e-11	SW480 EpCAM hi
TTC22	1.41532e-15	4.08588	0.015	0.001	4.76879e-11	SW480 EpCAM hi
PRR9	1.14462e-15	2.57757	0.046	0.01	3.85668e-11	SW480 EpCAM hi
KCNQ2	1.13778e-15	2.33422	0.034	0.006	3.83365e-11	SW480 EpCAM hi
RP13-401N8.1	1.10887e-15	1.38788	0.112	0.043	3.73624e-11	SW480 EpCAM hi
TP73	1.02575e-15	2.15168	0.049	0.011	3.45616e-11	SW480 EpCAM hi
SOWAHD	1.01523e-15	2.83217	0.028	0.004	3.42071e-11	SW480 EpCAM hi
ZNF367	9.34037e-16	1.18062	0.162	0.074	3.14715e-11	SW480 EpCAM hi
FAM220A	9.01564e-16	1.17268	0.162	0.074	3.03773e-11	SW480 EpCAM hi
SLC25A40	8.49905e-16	1.04824	0.181	0.086	2.86367e-11	SW480 EpCAM hi
LINC00336	7.46574e-16	1.97877	0.058	0.015	2.51551e-11	SW480 EpCAM hi
ST3GAL6	6.89239e-16	2.35962	0.042	0.008	2.32232e-11	SW480 EpCAM hi
PRKCD	6.46412e-16	1.17194	0.15	0.065	2.17802e-11	SW480 EpCAM hi
A4GALT	6.40611e-16	2.40672	0.037	0.007	2.15847e-11	SW480 EpCAM hi
STMND1	6.1428e-16	3.13612	0.024	0.003	2.06975e-11	SW480 EpCAM hi
SNX21	5.86189e-16	1.21191	0.156	0.07	1.9751e-11	SW480 EpCAM hi
FMNL3	5.78356e-16	1.43952	0.094	0.033	1.94871e-11	SW480 EpCAM hi
MIEF2	5.21704e-16	1.2249	0.12	0.047	1.75783e-11	SW480 EpCAM hi
KLF9	4.75013e-16	1.98731	0.057	0.014	1.60051e-11	SW480 EpCAM hi
ATG16L2	4.65207e-16	1.39035	0.103	0.037	1.56747e-11	SW480 EpCAM hi
DCUN1D3	4.43682e-16	1.07563	0.153	0.066	1.49494e-11	SW480 EpCAM hi
RP11-545D19.1	4.17727e-16	2.91153	0.028	0.004	1.40749e-11	SW480 EpCAM hi
AC084809.3	3.95384e-16	3.31898	0.025	0.003	1.33221e-11	SW480 EpCAM hi
CTD-3074O7.5	3.91798e-16	1.12351	0.163	0.073	1.32012e-11	SW480 EpCAM hi
CRABP1	3.65746e-16	1.69914	0.06	0.015	1.23235e-11	SW480 EpCAM hi
AP3B2	3.60443e-16	2.33312	0.037	0.007	1.21448e-11	SW480 EpCAM hi
FGD6	3.37465e-16	1.35081	0.106	0.039	1.13705e-11	SW480 EpCAM hi
ACP7	3.20017e-16	3.62338	0.018	0.001	1.07827e-11	SW480 EpCAM hi
DIRAS2	3.1741e-16	2.06513	0.039	0.007	1.06948e-11	SW480 EpCAM hi
ZIC2	3.05776e-16	2.27166	0.046	0.01	1.03028e-11	SW480 EpCAM hi
NKILA	2.67578e-16	2.31136	0.045	0.009	9.01579e-12	SW480 EpCAM hi
FZD9	2.53253e-16	1.64888	0.078	0.024	8.53312e-12	SW480 EpCAM hi
TRPV4	2.33294e-16	2.90925	0.031	0.005	7.86062e-12	SW480 EpCAM hi
RASL10B	2.33072e-16	1.00106	0.219	0.111	7.85312e-12	SW480 EpCAM hi
PTP4A3	2.27955e-16	1.05984	0.124	0.049	7.68071e-12	SW480 EpCAM hi
LENG9	2.23603e-16	1.26566	0.145	0.062	7.53409e-12	SW480 EpCAM hi
ZFP90	2.15956e-16	1.37311	0.103	0.037	7.27643e-12	SW480 EpCAM hi
MYCL	2.1136e-16	1.80653	0.067	0.019	7.12155e-12	SW480 EpCAM hi
ZNF853	2.10548e-16	2.14526	0.055	0.013	7.09419e-12	SW480 EpCAM hi
RP11-973H7.1	1.86892e-16	3.30632	0.021	0.002	6.29714e-12	SW480 EpCAM hi
TOR1B	1.7231e-16	1.12211	0.148	0.063	5.80583e-12	SW480 EpCAM hi
XPO4	1.66553e-16	1.11243	0.192	0.093	5.61184e-12	SW480 EpCAM hi
ENPP5	1.65535e-16	2.23239	0.045	0.009	5.57755e-12	SW480 EpCAM hi
AP001258.4	1.47916e-16	1.55688	0.097	0.034	4.98387e-12	SW480 EpCAM hi
AC079922.3	1.42076e-16	1.16074	0.144	0.06	4.78709e-12	SW480 EpCAM hi
ABHD8	1.29602e-16	1.00018	0.175	0.08	4.3668e-12	SW480 EpCAM hi
ARAP3	1.26425e-16	1.46172	0.1	0.035	4.25976e-12	SW480 EpCAM hi
LRRC3	1.14406e-16	2.34547	0.036	0.006	3.85481e-12	SW480 EpCAM hi
FAM105A	1.11793e-16	1.78647	0.078	0.024	3.76676e-12	SW480 EpCAM hi
MSI1	1.07239e-16	2.93736	0.033	0.005	3.61331e-12	SW480 EpCAM hi
ZSCAN21	1.04658e-16	1.13387	0.177	0.082	3.52635e-12	SW480 EpCAM hi
RP11-134G8.5	1.03806e-16	1.81915	0.066	0.018	3.49763e-12	SW480 EpCAM hi
AEBP1	9.80574e-17	4.19799	0.013	0.001	3.30394e-12	SW480 EpCAM hi
NFIA	9.77864e-17	1.28952	0.124	0.049	3.29481e-12	SW480 EpCAM hi
ACVR1	9.51304e-17	1.57068	0.084	0.026	3.20532e-12	SW480 EpCAM hi
KIAA1109	8.62761e-17	1.22084	0.118	0.045	2.90699e-12	SW480 EpCAM hi
PPM1M	8.57128e-17	1.2694	0.136	0.056	2.88801e-12	SW480 EpCAM hi
NT5E	8.20177e-17	1.55677	0.082	0.025	2.7635e-12	SW480 EpCAM hi
THEMIS2	7.98998e-17	2.66526	0.037	0.006	2.69214e-12	SW480 EpCAM hi
APLP1	7.70112e-17	1.67998	0.073	0.021	2.59482e-12	SW480 EpCAM hi
TIPARP-AS1	7.25352e-17	1.54579	0.091	0.03	2.444e-12	SW480 EpCAM hi
MYH14	7.04247e-17	2.2498	0.046	0.01	2.37289e-12	SW480 EpCAM hi
KRT15	6.9007e-17	1.23901	0.145	0.061	2.32512e-12	SW480 EpCAM hi
COL4A2-AS2	6.78422e-17	1.66226	0.096	0.033	2.28587e-12	SW480 EpCAM hi
SDC3	6.35435e-17	1.02696	0.168	0.074	2.14104e-12	SW480 EpCAM hi
FAM117A	6.16076e-17	1.60415	0.097	0.033	2.07581e-12	SW480 EpCAM hi
HEXIM2	5.84405e-17	1.0903	0.172	0.077	1.96909e-12	SW480 EpCAM hi
TREML2	5.8114e-17	2.90971	0.028	0.004	1.95809e-12	SW480 EpCAM hi
CCDC9	5.47208e-17	1.06552	0.189	0.088	1.84376e-12	SW480 EpCAM hi
KLF11	5.19446e-17	1.32974	0.118	0.044	1.75022e-12	SW480 EpCAM hi
ZXDC	4.98756e-17	1.14846	0.172	0.078	1.68051e-12	SW480 EpCAM hi
SARM1	4.80822e-17	1.62978	0.073	0.021	1.62008e-12	SW480 EpCAM hi
TC2N	4.79577e-17	1.57449	0.091	0.03	1.61589e-12	SW480 EpCAM hi
ABCD1	4.49029e-17	1.05543	0.187	0.086	1.51296e-12	SW480 EpCAM hi
RASA4	4.37383e-17	1.75849	0.078	0.023	1.47372e-12	SW480 EpCAM hi
NANOS1	4.15548e-17	1.04273	0.174	0.078	1.40015e-12	SW480 EpCAM hi
KCNQ1	4.09683e-17	3.1334	0.025	0.003	1.38039e-12	SW480 EpCAM hi
TMEM191C	3.13273e-17	1.37709	0.124	0.048	1.05554e-12	SW480 EpCAM hi
HERPUD2	3.12925e-17	1.21096	0.157	0.068	1.05437e-12	SW480 EpCAM hi
AMOT	2.81157e-17	1.8183	0.067	0.018	9.47331e-13	SW480 EpCAM hi
ITGAV	2.37628e-17	1.0561	0.174	0.077	8.00662e-13	SW480 EpCAM hi
FZD2	2.21128e-17	2.01581	0.055	0.013	7.45069e-13	SW480 EpCAM hi
KLHL36	2.16173e-17	1.0271	0.192	0.089	7.28375e-13	SW480 EpCAM hi
ERBB2	2.08243e-17	1.14966	0.166	0.073	7.01654e-13	SW480 EpCAM hi
EPSTI1	2.05525e-17	1.74404	0.067	0.018	6.92495e-13	SW480 EpCAM hi
C10orf10	1.90666e-17	3.68583	0.019	0.001	6.42429e-13	SW480 EpCAM hi
CYB561D2.1	1.85123e-17	2.26887	0.054	0.012	6.23752e-13	SW480 EpCAM hi
EML2	1.66179e-17	1.10894	0.171	0.075	5.59923e-13	SW480 EpCAM hi
SLC22A18	1.62061e-17	1.02123	0.189	0.086	5.46047e-13	SW480 EpCAM hi
KBTBD6	1.61768e-17	1.13392	0.159	0.067	5.45062e-13	SW480 EpCAM hi
IRF5	1.54763e-17	1.38447	0.12	0.045	5.21458e-13	SW480 EpCAM hi
ZNF217	1.4104e-17	1.26569	0.132	0.051	4.75222e-13	SW480 EpCAM hi
ORMDL3	1.29313e-17	1.07475	0.193	0.091	4.35706e-13	SW480 EpCAM hi
CTB-113I20.2	1.22609e-17	1.19136	0.168	0.074	4.1312e-13	SW480 EpCAM hi
ZNF492	1.15763e-17	3.29402	0.022	0.002	3.90052e-13	SW480 EpCAM hi
GSC	1.14802e-17	3.4158	0.025	0.003	3.86815e-13	SW480 EpCAM hi
FAM131A	1.03121e-17	1.17974	0.163	0.07	3.47454e-13	SW480 EpCAM hi
SMAD7	1.02433e-17	1.77463	0.093	0.03	3.45137e-13	SW480 EpCAM hi
TMOD2	9.1687e-18	1.54083	0.094	0.03	3.0893e-13	SW480 EpCAM hi
MITF	9.02175e-18	2.23256	0.057	0.013	3.03979e-13	SW480 EpCAM hi
PAQR5	8.54428e-18	1.72379	0.085	0.026	2.87891e-13	SW480 EpCAM hi
LAMC2	7.70415e-18	1.35241	0.121	0.045	2.59584e-13	SW480 EpCAM hi
RP11-61J19.5	7.52021e-18	1.70627	0.079	0.023	2.53386e-13	SW480 EpCAM hi
LINC01460	7.00224e-18	2.99416	0.031	0.004	2.35933e-13	SW480 EpCAM hi
FLJ22447	6.63373e-18	1.59539	0.096	0.031	2.23517e-13	SW480 EpCAM hi
ZKSCAN5	6.50881e-18	1.20697	0.163	0.07	2.19308e-13	SW480 EpCAM hi
KATNAL1	5.70001e-18	1.30124	0.139	0.055	1.92056e-13	SW480 EpCAM hi
MLPH	5.01436e-18	2.31804	0.052	0.011	1.68954e-13	SW480 EpCAM hi
DOC2A	4.7612e-18	2.06191	0.063	0.016	1.60424e-13	SW480 EpCAM hi
C20orf195	4.45368e-18	2.81719	0.036	0.006	1.50062e-13	SW480 EpCAM hi
KCNQ1-AS1	4.42773e-18	1.9979	0.067	0.017	1.49188e-13	SW480 EpCAM hi
LINC00205	3.93963e-18	1.41145	0.111	0.039	1.32742e-13	SW480 EpCAM hi
ZBTB42	3.5489e-18	1.97868	0.061	0.015	1.19577e-13	SW480 EpCAM hi
RWDD2A	3.5359e-18	1.30258	0.132	0.05	1.19138e-13	SW480 EpCAM hi
ACHE	3.53446e-18	2.81438	0.033	0.005	1.1909e-13	SW480 EpCAM hi
RHBDL3	3.42881e-18	3.20073	0.025	0.003	1.1553e-13	SW480 EpCAM hi
ZNF548	3.40897e-18	3.16593	0.025	0.003	1.14862e-13	SW480 EpCAM hi
B4GALT4	3.20492e-18	1.06828	0.241	0.124	1.07987e-13	SW480 EpCAM hi
RASGRF1	3.05213e-18	2.34395	0.054	0.012	1.02838e-13	SW480 EpCAM hi
PAX5	2.86212e-18	3.21399	0.027	0.003	9.64364e-14	SW480 EpCAM hi
ICAM5	2.53803e-18	2.41669	0.048	0.009	8.55163e-14	SW480 EpCAM hi
JPH3	2.35938e-18	2.68445	0.045	0.008	7.9497e-14	SW480 EpCAM hi
RP11-44N21.1	2.34535e-18	1.16635	0.165	0.07	7.90244e-14	SW480 EpCAM hi
RP11-160O5.1	2.02324e-18	1.07159	0.231	0.114	6.8171e-14	SW480 EpCAM hi
AC046143.3	1.8453e-18	1.44263	0.103	0.034	6.21756e-14	SW480 EpCAM hi
GPD1L	1.75755e-18	1.22616	0.144	0.057	5.9219e-14	SW480 EpCAM hi
PIP5KL1	1.72707e-18	2.29515	0.049	0.01	5.81919e-14	SW480 EpCAM hi
RARA-AS1	1.60956e-18	1.19397	0.183	0.082	5.42324e-14	SW480 EpCAM hi
LIMS3L	1.55325e-18	2.94076	0.03	0.004	5.23351e-14	SW480 EpCAM hi
CHST15	1.52965e-18	1.19764	0.175	0.076	5.15399e-14	SW480 EpCAM hi
ZNF83	1.46374e-18	1.34667	0.132	0.05	4.93194e-14	SW480 EpCAM hi
KCNK15	1.2213e-18	2.48236	0.046	0.009	4.11504e-14	SW480 EpCAM hi
KMT5C	1.21993e-18	1.23573	0.15	0.06	4.11043e-14	SW480 EpCAM hi
RP11-126L15.4	1.15778e-18	1.92266	0.075	0.02	3.90104e-14	SW480 EpCAM hi
RP11-284F21.9	1.12098e-18	1.0407	0.19	0.085	3.77703e-14	SW480 EpCAM hi
REP15	1.07984e-18	1.49686	0.118	0.043	3.6384e-14	SW480 EpCAM hi
IRF7	9.8349e-19	1.0045	0.216	0.102	3.31377e-14	SW480 EpCAM hi
RNASE1	9.15445e-19	2.71437	0.031	0.004	3.0845e-14	SW480 EpCAM hi
AC108142.1	8.35101e-19	2.58156	0.051	0.01	2.81379e-14	SW480 EpCAM hi
CTB-178M22.2	8.26965e-19	1.66047	0.087	0.026	2.78637e-14	SW480 EpCAM hi
LPIN1	8.25481e-19	1.18092	0.168	0.071	2.78138e-14	SW480 EpCAM hi
SMARCAL1	7.78671e-19	1.38911	0.123	0.044	2.62365e-14	SW480 EpCAM hi
LOXL3	7.16404e-19	1.03179	0.211	0.099	2.41385e-14	SW480 EpCAM hi
CPNE8	6.69539e-19	3.06209	0.034	0.005	2.25595e-14	SW480 EpCAM hi
PTPN3	6.21383e-19	1.09307	0.199	0.091	2.09369e-14	SW480 EpCAM hi
CBLC	5.68423e-19	3.97529	0.016	0.001	1.91525e-14	SW480 EpCAM hi
TMPRSS5	5.58897e-19	1.82967	0.069	0.017	1.88315e-14	SW480 EpCAM hi
PARP14	5.29734e-19	1.04636	0.202	0.093	1.78488e-14	SW480 EpCAM hi
PPP1R3D	5.16787e-19	1.61985	0.091	0.028	1.74126e-14	SW480 EpCAM hi
SLC25A48	5.00545e-19	2.08157	0.052	0.011	1.68654e-14	SW480 EpCAM hi
FAM219A	4.91893e-19	1.48437	0.127	0.047	1.65738e-14	SW480 EpCAM hi
CRB2	4.63228e-19	2.55495	0.039	0.006	1.5608e-14	SW480 EpCAM hi
IGSF9	4.40233e-19	2.67298	0.039	0.006	1.48332e-14	SW480 EpCAM hi
ZNF503-AS1	4.27551e-19	1.51743	0.112	0.039	1.44059e-14	SW480 EpCAM hi
PSG11	4.27332e-19	1.80604	0.066	0.016	1.43985e-14	SW480 EpCAM hi
HRK	4.11404e-19	2.66161	0.045	0.008	1.38618e-14	SW480 EpCAM hi
ZNF529-AS1	3.81911e-19	1.73452	0.078	0.021	1.28681e-14	SW480 EpCAM hi
C3orf58	3.77993e-19	2.11127	0.067	0.017	1.27361e-14	SW480 EpCAM hi
AMOTL2	3.71746e-19	1.29096	0.163	0.068	1.25256e-14	SW480 EpCAM hi
CDC25C	3.21747e-19	1.15965	0.235	0.117	1.08409e-14	SW480 EpCAM hi
CROT	3.19531e-19	1.0136	0.235	0.114	1.07663e-14	SW480 EpCAM hi
DENND2C	3.02152e-19	2.16289	0.054	0.011	1.01807e-14	SW480 EpCAM hi
PPP1R26	2.94678e-19	1.20591	0.172	0.073	9.92887e-15	SW480 EpCAM hi
RNF146	2.25341e-19	1.13748	0.195	0.087	7.59263e-15	SW480 EpCAM hi
AC004540.4	2.14576e-19	1.10541	0.18	0.078	7.22993e-15	SW480 EpCAM hi
FUT1	2.13909e-19	1.98826	0.067	0.016	7.20746e-15	SW480 EpCAM hi
NOXA1	2.11884e-19	1.47159	0.084	0.024	7.13922e-15	SW480 EpCAM hi
ENTPD1	2.07482e-19	3.12176	0.025	0.002	6.99089e-15	SW480 EpCAM hi
RP11-497G19.2	1.99996e-19	2.63683	0.04	0.006	6.73868e-15	SW480 EpCAM hi
FAM83D	1.89442e-19	1.06376	0.397	0.251	6.38306e-15	SW480 EpCAM hi
TWIST2	1.81884e-19	1.5918	0.079	0.022	6.12838e-15	SW480 EpCAM hi
CD14	1.42769e-19	2.35028	0.058	0.013	4.81047e-15	SW480 EpCAM hi
SH2B2	1.40305e-19	1.45377	0.132	0.049	4.72744e-15	SW480 EpCAM hi
RP11-362F19.1	1.33534e-19	1.80391	0.084	0.024	4.49931e-15	SW480 EpCAM hi
RP1-92O14.3	1.32032e-19	1.50201	0.136	0.052	4.44869e-15	SW480 EpCAM hi
SSH3	1.29122e-19	1.05217	0.211	0.096	4.35064e-15	SW480 EpCAM hi
TNFRSF19	1.27488e-19	1.47141	0.127	0.046	4.29558e-15	SW480 EpCAM hi
BTNL9	1.03622e-19	2.53973	0.046	0.008	3.49143e-15	SW480 EpCAM hi
KCNJ10	1.00701e-19	2.44998	0.04	0.006	3.39302e-15	SW480 EpCAM hi
SULT2B1	9.68518e-20	2.33359	0.057	0.012	3.26333e-15	SW480 EpCAM hi
AC108938.5	9.65218e-20	2.31807	0.054	0.011	3.25221e-15	SW480 EpCAM hi
AJ011932.1	9.52996e-20	2.48369	0.046	0.008	3.21103e-15	SW480 EpCAM hi
SYTL1	8.04103e-20	1.00818	0.238	0.116	2.70934e-15	SW480 EpCAM hi
SRPX	7.82698e-20	2.49184	0.06	0.013	2.63722e-15	SW480 EpCAM hi
TIFA	7.19575e-20	1.04108	0.255	0.126	2.42453e-15	SW480 EpCAM hi
LAPTM5	5.90251e-20	1.69366	0.103	0.033	1.98879e-15	SW480 EpCAM hi
RP3-395M20.12	5.66743e-20	1.39609	0.108	0.035	1.90958e-15	SW480 EpCAM hi
FBXL20	5.38262e-20	1.16375	0.171	0.071	1.81362e-15	SW480 EpCAM hi
NUDT18	4.55305e-20	1.01442	0.204	0.09	1.5341e-15	SW480 EpCAM hi
SH2D2A	4.46145e-20	1.05188	0.174	0.071	1.50324e-15	SW480 EpCAM hi
LNX2	4.42819e-20	1.2921	0.135	0.049	1.49203e-15	SW480 EpCAM hi
RP11-1398P2.1	4.27396e-20	2.52432	0.048	0.009	1.44007e-15	SW480 EpCAM hi
FZD1	3.65883e-20	2.22213	0.057	0.012	1.23281e-15	SW480 EpCAM hi
RAET1G	3.54549e-20	2.77362	0.039	0.006	1.19462e-15	SW480 EpCAM hi
WWP1	3.34443e-20	1.14789	0.219	0.102	1.12687e-15	SW480 EpCAM hi
OGDHL	3.19353e-20	2.54532	0.045	0.008	1.07603e-15	SW480 EpCAM hi
PLEKHH3	3.18428e-20	1.8738	0.073	0.018	1.07291e-15	SW480 EpCAM hi
ABCC6	2.21148e-20	1.98851	0.066	0.015	7.45137e-16	SW480 EpCAM hi
TIMP3	2.20718e-20	1.66849	0.093	0.027	7.43688e-16	SW480 EpCAM hi
PLA2G7	2.12576e-20	3.16325	0.033	0.004	7.16252e-16	SW480 EpCAM hi
TTC39B	1.76041e-20	2.54703	0.043	0.007	5.93154e-16	SW480 EpCAM hi
DRAXIN	1.55382e-20	2.30153	0.046	0.008	5.23543e-16	SW480 EpCAM hi
PTGDS	1.49073e-20	1.70705	0.078	0.02	5.02287e-16	SW480 EpCAM hi
NLRP11	1.47515e-20	2.84318	0.039	0.006	4.97038e-16	SW480 EpCAM hi
SLC27A1	1.41417e-20	1.85331	0.082	0.022	4.76489e-16	SW480 EpCAM hi
NAV1	1.38324e-20	1.23858	0.138	0.05	4.66067e-16	SW480 EpCAM hi
TMEM61	1.35814e-20	2.83737	0.037	0.005	4.57611e-16	SW480 EpCAM hi
XXbac-B135H6.15	1.34205e-20	1.94008	0.078	0.02	4.52189e-16	SW480 EpCAM hi
SETD7	1.32532e-20	1.13303	0.19	0.082	4.46555e-16	SW480 EpCAM hi
FAM129A	1.31033e-20	3.02021	0.03	0.003	4.41503e-16	SW480 EpCAM hi
FAM126A	1.25633e-20	1.07851	0.216	0.098	4.23309e-16	SW480 EpCAM hi
AATK	1.05351e-20	2.51458	0.048	0.008	3.5497e-16	SW480 EpCAM hi
PLD1	1.03678e-20	1.70604	0.09	0.026	3.49333e-16	SW480 EpCAM hi
RP11-211G23.2	9.70688e-21	2.35095	0.054	0.01	3.27064e-16	SW480 EpCAM hi
EDN2	8.82415e-21	2.59417	0.042	0.006	2.97321e-16	SW480 EpCAM hi
LBX1	8.54125e-21	3.46427	0.025	0.002	2.87789e-16	SW480 EpCAM hi
SCGB2A1	8.01935e-21	3.43506	0.025	0.002	2.70204e-16	SW480 EpCAM hi
MMP2	7.82949e-21	2.77192	0.04	0.006	2.63807e-16	SW480 EpCAM hi
RORC	7.60763e-21	2.72915	0.043	0.007	2.56331e-16	SW480 EpCAM hi
ASPHD2	6.67447e-21	2.2819	0.054	0.01	2.2489e-16	SW480 EpCAM hi
ACSL5	6.34681e-21	1.77368	0.073	0.018	2.1385e-16	SW480 EpCAM hi
POLR2J2	5.57457e-21	1.23225	0.193	0.084	1.87829e-16	SW480 EpCAM hi
VPS54	5.54088e-21	1.14347	0.192	0.082	1.86695e-16	SW480 EpCAM hi
AC007277.3	4.95595e-21	1.42222	0.162	0.065	1.66986e-16	SW480 EpCAM hi
EPHA4	4.89283e-21	1.25302	0.163	0.064	1.64859e-16	SW480 EpCAM hi
TOX2	4.83983e-21	1.99373	0.072	0.017	1.63073e-16	SW480 EpCAM hi
ZNF514	4.41269e-21	1.22562	0.163	0.064	1.48681e-16	SW480 EpCAM hi
NUAK1	4.32646e-21	1.46564	0.124	0.043	1.45776e-16	SW480 EpCAM hi
TCERG1L-AS1	4.03745e-21	3.70418	0.024	0.002	1.36038e-16	SW480 EpCAM hi
FLT3LG	3.52353e-21	1.50464	0.127	0.044	1.18722e-16	SW480 EpCAM hi
LRFN3	3.44067e-21	1.60199	0.108	0.034	1.1593e-16	SW480 EpCAM hi
SPEG	3.08555e-21	3.03575	0.036	0.005	1.03965e-16	SW480 EpCAM hi
GATS	3.06023e-21	1.40725	0.144	0.053	1.03111e-16	SW480 EpCAM hi
KCNQ1DN	3.00393e-21	2.26718	0.061	0.013	1.01214e-16	SW480 EpCAM hi
PARM1	2.79416e-21	3.18321	0.027	0.002	9.41465e-17	SW480 EpCAM hi
ALDH3B1	2.66689e-21	1.54512	0.12	0.04	8.98582e-17	SW480 EpCAM hi
KMT2E-AS1	2.66531e-21	1.15015	0.192	0.082	8.98048e-17	SW480 EpCAM hi
C6orf120	2.45482e-21	1.14274	0.204	0.089	8.27129e-17	SW480 EpCAM hi
TNFSF12	2.36555e-21	1.3339	0.133	0.047	7.97047e-17	SW480 EpCAM hi
PRSS33	2.36483e-21	2.00968	0.061	0.013	7.96807e-17	SW480 EpCAM hi
ZCCHC24	2.19815e-21	1.62656	0.111	0.035	7.40645e-17	SW480 EpCAM hi
SYT7	1.87978e-21	1.84578	0.084	0.022	6.33374e-17	SW480 EpCAM hi
C19orf68	1.73128e-21	1.13363	0.199	0.085	5.83337e-17	SW480 EpCAM hi
PDZRN3	1.67798e-21	2.63453	0.043	0.007	5.65378e-17	SW480 EpCAM hi
SRRM3	1.58736e-21	2.27388	0.06	0.012	5.34844e-17	SW480 EpCAM hi
OTUB2	1.55189e-21	1.7004	0.097	0.028	5.22893e-17	SW480 EpCAM hi
CLDN9	1.52308e-21	2.38062	0.057	0.011	5.13188e-17	SW480 EpCAM hi
PGF	1.36877e-21	1.96557	0.079	0.02	4.61194e-17	SW480 EpCAM hi
SLC16A5	1.13608e-21	1.15856	0.211	0.093	3.8279e-17	SW480 EpCAM hi
NANOS3	1.13476e-21	1.77239	0.099	0.029	3.82345e-17	SW480 EpCAM hi
TP53INP2	9.45043e-22	1.93875	0.072	0.017	3.18423e-17	SW480 EpCAM hi
PNMA2	8.42079e-22	2.48251	0.045	0.007	2.8373e-17	SW480 EpCAM hi
EFNA1	7.97159e-22	1.24318	0.19	0.08	2.68595e-17	SW480 EpCAM hi
DES	7.63359e-22	2.15158	0.058	0.012	2.57206e-17	SW480 EpCAM hi
HOXD10	7.38007e-22	3.44406	0.028	0.003	2.48664e-17	SW480 EpCAM hi
AC091801.1	7.29506e-22	3.07871	0.033	0.004	2.458e-17	SW480 EpCAM hi
C10orf11	6.66827e-22	1.20791	0.192	0.08	2.24681e-17	SW480 EpCAM hi
MSX1	6.31775e-22	1.19064	0.444	0.279	2.1287e-17	SW480 EpCAM hi
TXNRD3	5.72033e-22	1.4276	0.136	0.048	1.92741e-17	SW480 EpCAM hi
DIRC2	5.64946e-22	1.17965	0.177	0.07	1.90353e-17	SW480 EpCAM hi
OSER1-AS1	5.37659e-22	1.5931	0.12	0.039	1.81159e-17	SW480 EpCAM hi
FAM171A1	4.83951e-22	2.04721	0.078	0.019	1.63062e-17	SW480 EpCAM hi
LY6G6D	4.8064e-22	3.62462	0.027	0.002	1.61947e-17	SW480 EpCAM hi
RP11-455F5.5	4.77483e-22	3.6848	0.027	0.002	1.60883e-17	SW480 EpCAM hi
HMHA1	4.76313e-22	1.79708	0.094	0.027	1.60489e-17	SW480 EpCAM hi
HEG1	4.52944e-22	1.60213	0.117	0.038	1.52615e-17	SW480 EpCAM hi
KIAA0355	4.44763e-22	1.15375	0.234	0.108	1.49858e-17	SW480 EpCAM hi
GID4	4.21771e-22	1.02376	0.274	0.134	1.42112e-17	SW480 EpCAM hi
TSHZ2	3.79553e-22	1.73917	0.088	0.024	1.27887e-17	SW480 EpCAM hi
PCSK5	3.50625e-22	1.53936	0.129	0.044	1.1814e-17	SW480 EpCAM hi
KDF1	3.27849e-22	1.11042	0.237	0.109	1.10465e-17	SW480 EpCAM hi
NDP	2.44891e-22	1.90737	0.064	0.013	8.25135e-18	SW480 EpCAM hi
RARG	2.41719e-22	1.48267	0.138	0.048	8.14449e-18	SW480 EpCAM hi
ADRBK2	1.96153e-22	2.71351	0.051	0.009	6.60918e-18	SW480 EpCAM hi
PTPRS	1.89763e-22	1.27098	0.165	0.063	6.39388e-18	SW480 EpCAM hi
TMC4	1.88584e-22	1.8992	0.093	0.026	6.35416e-18	SW480 EpCAM hi
CCDC122	1.7837e-22	1.35035	0.18	0.072	6.01e-18	SW480 EpCAM hi
CACNB3	1.72017e-22	1.31054	0.163	0.062	5.79594e-18	SW480 EpCAM hi
MARVELD1	1.55661e-22	1.12574	0.246	0.114	5.24485e-18	SW480 EpCAM hi
COLEC11	1.43661e-22	1.87393	0.078	0.019	4.84052e-18	SW480 EpCAM hi
CBX7	1.34237e-22	1.60215	0.112	0.035	4.52296e-18	SW480 EpCAM hi
RP11-273G15.2	1.29088e-22	2.7781	0.045	0.007	4.3495e-18	SW480 EpCAM hi
PDE9A	1.23534e-22	1.44363	0.144	0.051	4.16235e-18	SW480 EpCAM hi
PPP2R3A	1.10016e-22	1.73419	0.088	0.023	3.70689e-18	SW480 EpCAM hi
SIRPA	1.02506e-22	1.44371	0.132	0.044	3.45384e-18	SW480 EpCAM hi
ZNF71	9.48925e-23	1.3523	0.147	0.052	3.19731e-18	SW480 EpCAM hi
C1orf210	9.12411e-23	1.6006	0.13	0.044	3.07428e-18	SW480 EpCAM hi
RARA	8.39056e-23	1.0881	0.28	0.139	2.82711e-18	SW480 EpCAM hi
SYTL2	8.01772e-23	2.44092	0.049	0.008	2.70149e-18	SW480 EpCAM hi
RIN3	6.5689e-23	1.48111	0.145	0.052	2.21333e-18	SW480 EpCAM hi
LAMB2	5.73039e-23	1.37325	0.156	0.058	1.9308e-18	SW480 EpCAM hi
CASP10	5.70714e-23	2.73457	0.039	0.005	1.92296e-18	SW480 EpCAM hi
DOLK	5.62185e-23	1.01265	0.292	0.144	1.89423e-18	SW480 EpCAM hi
PRDM5	5.53529e-23	2.60039	0.051	0.009	1.86506e-18	SW480 EpCAM hi
IL6ST	5.4511e-23	1.17659	0.204	0.086	1.83669e-18	SW480 EpCAM hi
DLX4	5.32505e-23	1.96309	0.081	0.02	1.79422e-18	SW480 EpCAM hi
ULK2	5.27607e-23	2.318	0.064	0.013	1.77772e-18	SW480 EpCAM hi
NPNT	5.2501e-23	3.15386	0.033	0.003	1.76897e-18	SW480 EpCAM hi
PROCR	5.0465e-23	2.10545	0.082	0.021	1.70037e-18	SW480 EpCAM hi
FAM200A	4.75781e-23	1.36863	0.145	0.051	1.6031e-18	SW480 EpCAM hi
RP11-107N15.1	4.68489e-23	3.10454	0.034	0.004	1.57853e-18	SW480 EpCAM hi
USP27X	4.34577e-23	2.36845	0.057	0.01	1.46426e-18	SW480 EpCAM hi
BTBD11	3.00271e-23	2.59808	0.048	0.007	1.01173e-18	SW480 EpCAM hi
NXNL2	2.99182e-23	2.39301	0.058	0.011	1.00806e-18	SW480 EpCAM hi
CDK18	2.81131e-23	2.25234	0.061	0.012	9.47243e-19	SW480 EpCAM hi
MTRF1	2.80857e-23	1.26565	0.174	0.067	9.46318e-19	SW480 EpCAM hi
AC091729.9	2.77919e-23	1.44054	0.163	0.062	9.36422e-19	SW480 EpCAM hi
ACSF2	2.26547e-23	1.74237	0.093	0.025	7.63328e-19	SW480 EpCAM hi
TFEB	2.2605e-23	2.12453	0.072	0.016	7.61653e-19	SW480 EpCAM hi
PLAGL1	2.06709e-23	1.18272	0.25	0.117	6.96485e-19	SW480 EpCAM hi
FAM46B	1.80193e-23	2.13815	0.079	0.019	6.07141e-19	SW480 EpCAM hi
PPP1R9A	1.66262e-23	1.03198	0.268	0.128	5.60203e-19	SW480 EpCAM hi
LINC00629	1.51996e-23	2.61193	0.049	0.008	5.12135e-19	SW480 EpCAM hi
TLDC1	1.37827e-23	1.34723	0.165	0.062	4.64394e-19	SW480 EpCAM hi
AGFG2	1.34114e-23	1.37414	0.172	0.066	4.51885e-19	SW480 EpCAM hi
SAP130	1.28071e-23	1.142	0.232	0.103	4.31522e-19	SW480 EpCAM hi
DKK3	1.27384e-23	1.70566	0.109	0.032	4.29208e-19	SW480 EpCAM hi
RP11-390P2.4	1.24072e-23	1.08539	0.261	0.123	4.18048e-19	SW480 EpCAM hi
APOL6	1.16855e-23	2.52756	0.052	0.009	3.93731e-19	SW480 EpCAM hi
BMPR2	9.67889e-24	1.13462	0.255	0.118	3.26121e-19	SW480 EpCAM hi
DGKG	9.26715e-24	1.16376	0.252	0.116	3.12247e-19	SW480 EpCAM hi
MCOLN2	7.40571e-24	2.483	0.063	0.012	2.49528e-19	SW480 EpCAM hi
LOXL1-AS1	6.65512e-24	1.30601	0.181	0.071	2.24238e-19	SW480 EpCAM hi
NOD2	6.62815e-24	2.26037	0.052	0.009	2.23329e-19	SW480 EpCAM hi
R3HDM2	5.9921e-24	1.02157	0.324	0.167	2.01898e-19	SW480 EpCAM hi
MAPRE3	5.46533e-24	1.66346	0.138	0.047	1.84149e-19	SW480 EpCAM hi
PODXL	5.14851e-24	1.56911	0.129	0.042	1.73474e-19	SW480 EpCAM hi
NAB2	4.53148e-24	1.06824	0.264	0.123	1.52684e-19	SW480 EpCAM hi
HAP1	4.45894e-24	2.84325	0.045	0.006	1.50239e-19	SW480 EpCAM hi
TBC1D10C	3.67033e-24	3.28018	0.033	0.003	1.23668e-19	SW480 EpCAM hi
RDH12	3.16723e-24	3.04944	0.043	0.006	1.06717e-19	SW480 EpCAM hi
FAM84B	2.78086e-24	1.511	0.142	0.049	9.36983e-20	SW480 EpCAM hi
MT3	2.66045e-24	1.91299	0.1	0.028	8.96411e-20	SW480 EpCAM hi
ZFP28	2.32242e-24	2.35966	0.067	0.014	7.82515e-20	SW480 EpCAM hi
C3orf67	2.16373e-24	1.20913	0.189	0.073	7.29047e-20	SW480 EpCAM hi
LINC01124	2.15369e-24	1.71111	0.127	0.041	7.25663e-20	SW480 EpCAM hi
TBC1D2	2.07117e-24	2.18938	0.078	0.018	6.97859e-20	SW480 EpCAM hi
BCORL1	1.92806e-24	1.49676	0.153	0.054	6.4964e-20	SW480 EpCAM hi
RP11-680A11.5	1.86693e-24	1.36123	0.163	0.059	6.29045e-20	SW480 EpCAM hi
ANKZF1	1.81322e-24	1.13159	0.264	0.123	6.10945e-20	SW480 EpCAM hi
RP11-554I8.2	1.76885e-24	2.83251	0.045	0.006	5.95996e-20	SW480 EpCAM hi
RP11-284F21.10	1.72665e-24	1.16757	0.232	0.101	5.81777e-20	SW480 EpCAM hi
NSUN7	1.50077e-24	2.38277	0.061	0.011	5.05669e-20	SW480 EpCAM hi
PTPDC1	1.39031e-24	1.64303	0.133	0.044	4.6845e-20	SW480 EpCAM hi
AC005592.2	1.33477e-24	1.9877	0.084	0.02	4.49736e-20	SW480 EpCAM hi
COL13A1	1.29449e-24	2.35285	0.069	0.014	4.36164e-20	SW480 EpCAM hi
MIPEP	1.18885e-24	1.05809	0.268	0.124	4.00571e-20	SW480 EpCAM hi
ZCWPW1	1.15175e-24	1.57478	0.142	0.048	3.88071e-20	SW480 EpCAM hi
KLHL29	1.14989e-24	3.11579	0.043	0.006	3.87443e-20	SW480 EpCAM hi
RCAN3	1.07721e-24	1.07767	0.288	0.139	3.62954e-20	SW480 EpCAM hi
DZIP1L	1.03997e-24	2.13345	0.076	0.017	3.50407e-20	SW480 EpCAM hi
LRP2	9.35273e-25	3.30972	0.034	0.003	3.15131e-20	SW480 EpCAM hi
DHDH	8.04205e-25	1.96733	0.088	0.022	2.70969e-20	SW480 EpCAM hi
CTD-3001H11.2	5.94386e-25	1.76191	0.103	0.028	2.00273e-20	SW480 EpCAM hi
ZNF426	5.85644e-25	2.23601	0.07	0.015	1.97327e-20	SW480 EpCAM hi
SLC44A2	5.84684e-25	1.50263	0.109	0.031	1.97004e-20	SW480 EpCAM hi
CHGA	5.18547e-25	2.55512	0.048	0.007	1.74719e-20	SW480 EpCAM hi
TBC1D10A	4.68155e-25	1.49389	0.165	0.06	1.5774e-20	SW480 EpCAM hi
EPS8L1	4.08744e-25	1.24677	0.205	0.083	1.37722e-20	SW480 EpCAM hi
ISM1	4.06849e-25	1.46956	0.145	0.049	1.37084e-20	SW480 EpCAM hi
DHX32	3.56308e-25	1.004	0.291	0.138	1.20054e-20	SW480 EpCAM hi
GOLGA7B	3.34809e-25	1.44341	0.157	0.055	1.12811e-20	SW480 EpCAM hi
GBP3	3.00196e-25	2.53237	0.052	0.008	1.01148e-20	SW480 EpCAM hi
MOAP1	2.97337e-25	1.07109	0.262	0.12	1.00185e-20	SW480 EpCAM hi
C2orf54	2.8905e-25	1.31119	0.22	0.093	9.73925e-21	SW480 EpCAM hi
AC145343.2	2.59716e-25	2.06963	0.082	0.019	8.75088e-21	SW480 EpCAM hi
BISPR	2.57335e-25	2.57894	0.054	0.009	8.67065e-21	SW480 EpCAM hi
ODF3B	2.31434e-25	2.80332	0.051	0.008	7.79794e-21	SW480 EpCAM hi
WNT16	2.23458e-25	3.22106	0.034	0.003	7.52918e-21	SW480 EpCAM hi
RP4-555D20.2	2.07024e-25	2.82079	0.052	0.008	6.97548e-21	SW480 EpCAM hi
PTK2B	2.03686e-25	2.30896	0.069	0.014	6.86298e-21	SW480 EpCAM hi
LINC01611	1.83341e-25	2.9101	0.048	0.007	6.17749e-21	SW480 EpCAM hi
AMPD3	1.60302e-25	1.7846	0.105	0.028	5.40121e-21	SW480 EpCAM hi
SNTA1	1.28647e-25	1.1531	0.255	0.115	4.33462e-21	SW480 EpCAM hi
RP11-356J5.12	1.19452e-25	2.84109	0.054	0.009	4.02481e-21	SW480 EpCAM hi
NAT16	1.12895e-25	2.62941	0.054	0.009	3.80389e-21	SW480 EpCAM hi
AC058791.1	1.08571e-25	1.15437	0.24	0.104	3.6582e-21	SW480 EpCAM hi
WTIP	9.29286e-26	1.89685	0.096	0.024	3.13114e-21	SW480 EpCAM hi
JAK3	8.75127e-26	2.9437	0.042	0.005	2.94865e-21	SW480 EpCAM hi
MAP3K8	8.67678e-26	1.37844	0.177	0.065	2.92355e-21	SW480 EpCAM hi
SLC39A8	8.47611e-26	1.07	0.301	0.146	2.85594e-21	SW480 EpCAM hi
C15orf52	7.61772e-26	1.59825	0.142	0.047	2.56672e-21	SW480 EpCAM hi
POLM	7.57789e-26	1.13786	0.252	0.111	2.5533e-21	SW480 EpCAM hi
HLA-DQB1	4.30136e-26	1.17205	0.196	0.076	1.4493e-21	SW480 EpCAM hi
HR	3.65039e-26	2.05498	0.087	0.02	1.22996e-21	SW480 EpCAM hi
IL15	3.4502e-26	3.13528	0.045	0.006	1.16251e-21	SW480 EpCAM hi
FN3K	3.2685e-26	2.08458	0.087	0.02	1.10129e-21	SW480 EpCAM hi
WWC3	2.79362e-26	1.77475	0.12	0.035	9.41282e-22	SW480 EpCAM hi
CDHR3	2.65851e-26	1.502	0.157	0.054	8.95759e-22	SW480 EpCAM hi
EFNA5	2.39867e-26	2.50711	0.051	0.007	8.08207e-22	SW480 EpCAM hi
RP11-119D9.1	2.22614e-26	2.56154	0.051	0.007	7.50075e-22	SW480 EpCAM hi
ERICH5	1.76692e-26	3.02679	0.046	0.006	5.95345e-22	SW480 EpCAM hi
RP11-497G19.1	1.76346e-26	3.10631	0.046	0.006	5.9418e-22	SW480 EpCAM hi
DAPL1	1.48776e-26	1.03043	0.348	0.18	5.01284e-22	SW480 EpCAM hi
MUC12	1.40853e-26	1.80581	0.121	0.036	4.7459e-22	SW480 EpCAM hi
HS1BP3	1.31051e-26	1.18337	0.241	0.102	4.41563e-22	SW480 EpCAM hi
CASC10	1.09017e-26	1.48281	0.172	0.062	3.67323e-22	SW480 EpCAM hi
PRAP1	1.07237e-26	2.00698	0.1	0.026	3.61326e-22	SW480 EpCAM hi
SDK1	1.02202e-26	2.05023	0.084	0.019	3.44361e-22	SW480 EpCAM hi
CPTP	8.11903e-27	1.03397	0.334	0.167	2.73563e-22	SW480 EpCAM hi
IL24	7.83e-27	3.09139	0.03	0.002	2.63824e-22	SW480 EpCAM hi
KCTD11	7.80756e-27	1.47309	0.154	0.052	2.63068e-22	SW480 EpCAM hi
S1PR5	7.24143e-27	2.90706	0.051	0.007	2.43993e-22	SW480 EpCAM hi
HYLS1	6.95861e-27	1.34968	0.225	0.094	2.34463e-22	SW480 EpCAM hi
BEX4	6.69806e-27	2.1013	0.084	0.019	2.25685e-22	SW480 EpCAM hi
PCTP	6.6528e-27	1.25392	0.187	0.069	2.2416e-22	SW480 EpCAM hi
ITGA5	6.24305e-27	1.89283	0.114	0.032	2.10353e-22	SW480 EpCAM hi
TNFSF10	5.85857e-27	1.65893	0.127	0.038	1.97399e-22	SW480 EpCAM hi
LRP10	5.30807e-27	1.01112	0.349	0.178	1.7885e-22	SW480 EpCAM hi
FAM185A	4.82951e-27	1.15352	0.238	0.1	1.62725e-22	SW480 EpCAM hi
SPRY4	2.89525e-27	1.34901	0.175	0.062	9.75524e-23	SW480 EpCAM hi
CCDC74B	2.21422e-27	1.64444	0.129	0.038	7.46059e-23	SW480 EpCAM hi
SAMD12	1.97724e-27	2.40058	0.075	0.015	6.66211e-23	SW480 EpCAM hi
RELB	1.97296e-27	1.12319	0.253	0.109	6.64768e-23	SW480 EpCAM hi
KRT71	1.71757e-27	1.87916	0.1	0.025	5.78719e-23	SW480 EpCAM hi
PRKAG2-AS1	1.68873e-27	2.12675	0.084	0.018	5.68999e-23	SW480 EpCAM hi
CLSTN2	1.1778e-27	2.03071	0.094	0.022	3.96848e-23	SW480 EpCAM hi
C2orf15	9.94609e-28	1.19942	0.243	0.102	3.35124e-23	SW480 EpCAM hi
INSIG1	9.52933e-28	1.06709	0.384	0.202	3.21081e-23	SW480 EpCAM hi
CERCAM	9.11116e-28	1.29402	0.207	0.08	3.06992e-23	SW480 EpCAM hi
MTUS1	6.91032e-28	2.51168	0.063	0.011	2.32836e-23	SW480 EpCAM hi
MAFB	6.53365e-28	2.81179	0.052	0.007	2.20145e-23	SW480 EpCAM hi
B4GALNT4	6.09319e-28	2.23908	0.082	0.018	2.05304e-23	SW480 EpCAM hi
BRCA2	4.68346e-28	1.07616	0.33	0.162	1.57805e-23	SW480 EpCAM hi
CDK15	4.24813e-28	3.07948	0.045	0.005	1.43136e-23	SW480 EpCAM hi
SHH	3.86578e-28	1.94152	0.093	0.022	1.30253e-23	SW480 EpCAM hi
FAM134B	3.50737e-28	1.97815	0.099	0.024	1.18177e-23	SW480 EpCAM hi
EFNA3	3.33968e-28	1.63483	0.144	0.045	1.12527e-23	SW480 EpCAM hi
INSR	3.19226e-28	1.51197	0.198	0.075	1.0756e-23	SW480 EpCAM hi
TFR2	3.1361e-28	2.85407	0.054	0.008	1.05668e-23	SW480 EpCAM hi
RP11-983P16.4	3.11195e-28	1.31592	0.247	0.105	1.04854e-23	SW480 EpCAM hi
PLEKHF1	2.96157e-28	1.5263	0.163	0.055	9.97871e-24	SW480 EpCAM hi
AC141928.1	2.95706e-28	2.00349	0.099	0.024	9.96353e-24	SW480 EpCAM hi
NFATC2	2.65635e-28	2.27507	0.09	0.02	8.9503e-24	SW480 EpCAM hi
ERN1	2.47709e-28	1.36784	0.205	0.079	8.34631e-24	SW480 EpCAM hi
KCNJ12	2.22294e-28	2.25264	0.088	0.02	7.48996e-24	SW480 EpCAM hi
GJC1	2.08064e-28	2.01501	0.106	0.027	7.01052e-24	SW480 EpCAM hi
IGF2	1.90094e-28	1.92549	0.073	0.014	6.40501e-24	SW480 EpCAM hi
PARP4	1.39746e-28	1.31426	0.246	0.104	4.70859e-24	SW480 EpCAM hi
PIGZ	1.29769e-28	2.2179	0.085	0.018	4.37244e-24	SW480 EpCAM hi
GPR55	1.21457e-28	1.74038	0.133	0.039	4.09236e-24	SW480 EpCAM hi
MVB12B	1.14341e-28	2.48263	0.066	0.011	3.8526e-24	SW480 EpCAM hi
RFXAP	9.22739e-29	1.34602	0.217	0.085	3.10908e-24	SW480 EpCAM hi
SLC35F3	9.10671e-29	4.35663	0.022	0.001	3.06841e-24	SW480 EpCAM hi
PPP4R4	8.84823e-29	2.59681	0.051	0.007	2.98132e-24	SW480 EpCAM hi
PLTP	8.77479e-29	1.27722	0.213	0.082	2.95658e-24	SW480 EpCAM hi
ATL2	7.73191e-29	1.14344	0.322	0.156	2.60519e-24	SW480 EpCAM hi
PRKD2	7.58806e-29	1.0703	0.364	0.182	2.55672e-24	SW480 EpCAM hi
SH3BP5	7.49454e-29	1.22949	0.285	0.131	2.52521e-24	SW480 EpCAM hi
MED13L	3.9873e-29	1.21134	0.291	0.132	1.34348e-24	SW480 EpCAM hi
MEIS3	3.75108e-29	1.8762	0.117	0.031	1.26389e-24	SW480 EpCAM hi
GJB3	3.04822e-29	1.32213	0.243	0.1	1.02707e-24	SW480 EpCAM hi
LIPE-AS1	2.31481e-29	1.58857	0.145	0.045	7.79952e-25	SW480 EpCAM hi
CABP1	2.29506e-29	2.95935	0.051	0.007	7.73299e-25	SW480 EpCAM hi
SLC1A4	1.75923e-29	1.73633	0.133	0.039	5.92755e-25	SW480 EpCAM hi
PAN3	1.72934e-29	1.30891	0.25	0.104	5.82683e-25	SW480 EpCAM hi
HDAC5	1.69861e-29	1.5518	0.147	0.045	5.72329e-25	SW480 EpCAM hi
EFEMP2	1.62756e-29	2.30006	0.081	0.016	5.4839e-25	SW480 EpCAM hi
EMILIN2	1.49607e-29	1.46077	0.183	0.064	5.04085e-25	SW480 EpCAM hi
KAZN	1.38011e-29	2.05016	0.108	0.027	4.65015e-25	SW480 EpCAM hi
CIB2	1.30697e-29	1.63961	0.151	0.047	4.40371e-25	SW480 EpCAM hi
IFITM1	1.15559e-29	2.78885	0.055	0.008	3.89363e-25	SW480 EpCAM hi
ZDHHC20	1.14455e-29	1.22217	0.28	0.124	3.85644e-25	SW480 EpCAM hi
AKAP11	8.54385e-30	1.40051	0.214	0.082	2.87876e-25	SW480 EpCAM hi
FBXL16	8.27515e-30	1.62041	0.162	0.053	2.78823e-25	SW480 EpCAM hi
NMRK1	8.25279e-30	1.06279	0.381	0.198	2.7807e-25	SW480 EpCAM hi
TRIM4	8.22254e-30	1.07135	0.346	0.17	2.7705e-25	SW480 EpCAM hi
DENND6B	7.38531e-30	1.94463	0.087	0.018	2.4884e-25	SW480 EpCAM hi
HIVEP3	6.88807e-30	1.47757	0.186	0.065	2.32087e-25	SW480 EpCAM hi
STXBP1	6.83173e-30	1.04779	0.373	0.189	2.30188e-25	SW480 EpCAM hi
LRRN4	6.20672e-30	1.99842	0.106	0.026	2.09129e-25	SW480 EpCAM hi
PCOLCE2	6.06799e-30	1.05992	0.336	0.16	2.04455e-25	SW480 EpCAM hi
TRAK2	5.0452e-30	1.50503	0.195	0.071	1.69993e-25	SW480 EpCAM hi
KLF7	4.79036e-30	2.47359	0.069	0.012	1.61406e-25	SW480 EpCAM hi
C1QTNF9B-AS1	4.78834e-30	1.2543	0.294	0.133	1.61338e-25	SW480 EpCAM hi
CLDN12	4.70183e-30	1.22935	0.252	0.103	1.58423e-25	SW480 EpCAM hi
GABRA3	4.31139e-30	2.33689	0.066	0.011	1.45268e-25	SW480 EpCAM hi
ABTB1	3.97218e-30	1.93911	0.123	0.033	1.33839e-25	SW480 EpCAM hi
SLC5A1	3.76644e-30	6.30239	0.015	0	1.26907e-25	SW480 EpCAM hi
CUEDC1	3.53078e-30	1.06453	0.352	0.169	1.18966e-25	SW480 EpCAM hi
NUDT6	3.13454e-30	1.31755	0.222	0.086	1.05615e-25	SW480 EpCAM hi
REEP1	3.09693e-30	2.31498	0.081	0.016	1.04348e-25	SW480 EpCAM hi
L1CAM	2.41453e-30	1.38652	0.217	0.082	8.13551e-26	SW480 EpCAM hi
CABYR	2.20598e-30	2.24101	0.07	0.012	7.43283e-26	SW480 EpCAM hi
ACTA2	2.0822e-30	1.65367	0.124	0.033	7.01577e-26	SW480 EpCAM hi
PTPRZ1	1.51638e-30	2.68963	0.06	0.009	5.10928e-26	SW480 EpCAM hi
CA11	1.33944e-30	2.0822	0.117	0.03	4.5131e-26	SW480 EpCAM hi
CACNG6	1.33891e-30	3.69398	0.037	0.003	4.51134e-26	SW480 EpCAM hi
PSMG3-AS1	1.26821e-30	1.27945	0.234	0.092	4.27311e-26	SW480 EpCAM hi
C3	1.15195e-30	3.83513	0.03	0.002	3.88137e-26	SW480 EpCAM hi
CKMT2	1.02769e-30	1.93462	0.112	0.028	3.46271e-26	SW480 EpCAM hi
GLIPR2	9.77963e-31	1.70592	0.139	0.04	3.29515e-26	SW480 EpCAM hi
SPA17	9.5956e-31	1.55808	0.171	0.056	3.23314e-26	SW480 EpCAM hi
CNTLN	9.08949e-31	2.27592	0.087	0.018	3.06261e-26	SW480 EpCAM hi
MTSS1	8.96432e-31	1.70762	0.136	0.039	3.02044e-26	SW480 EpCAM hi
FAM69B	8.49943e-31	1.436	0.19	0.067	2.8638e-26	SW480 EpCAM hi
JUP	8.47853e-31	1.16338	0.336	0.16	2.85676e-26	SW480 EpCAM hi
SAMD4A	8.00382e-31	2.03433	0.108	0.026	2.69681e-26	SW480 EpCAM hi
LL21NC02-21A1.1	7.32227e-31	1.7137	0.147	0.044	2.46717e-26	SW480 EpCAM hi
NR1D2	6.49648e-31	1.38237	0.243	0.098	2.18892e-26	SW480 EpCAM hi
PLEK	6.09151e-31	3.57017	0.04	0.004	2.05247e-26	SW480 EpCAM hi
EFNB3	5.58282e-31	2.02847	0.108	0.026	1.88107e-26	SW480 EpCAM hi
AGTPBP1	5.35652e-31	1.81773	0.124	0.033	1.80482e-26	SW480 EpCAM hi
TMEM40	4.72754e-31	3.12529	0.049	0.006	1.5929e-26	SW480 EpCAM hi
CST9	4.6241e-31	3.89961	0.033	0.002	1.55804e-26	SW480 EpCAM hi
ENC1	4.38764e-31	1.79376	0.132	0.037	1.47837e-26	SW480 EpCAM hi
OSBPL5	4.35481e-31	2.30467	0.088	0.018	1.46731e-26	SW480 EpCAM hi
LIMCH1	3.90608e-31	2.889	0.054	0.007	1.31612e-26	SW480 EpCAM hi
STARD4	3.4027e-31	1.0926	0.343	0.163	1.14651e-26	SW480 EpCAM hi
PNPLA7	3.39338e-31	2.60134	0.075	0.013	1.14336e-26	SW480 EpCAM hi
VSIG10L	3.30099e-31	1.95045	0.123	0.032	1.11224e-26	SW480 EpCAM hi
TBX18	3.00757e-31	2.68991	0.063	0.009	1.01337e-26	SW480 EpCAM hi
PSTPIP2	2.73e-31	1.73662	0.133	0.037	9.19846e-27	SW480 EpCAM hi
KLHL24	2.48243e-31	1.81731	0.135	0.038	8.36431e-27	SW480 EpCAM hi
CCDC69	2.10104e-31	1.88023	0.127	0.034	7.07925e-27	SW480 EpCAM hi
HAUS6	2.0923e-31	1.0475	0.4	0.202	7.0498e-27	SW480 EpCAM hi
CCDC106	2.07708e-31	1.90821	0.117	0.03	6.99852e-27	SW480 EpCAM hi
CEP112	1.67365e-31	1.43508	0.225	0.086	5.63919e-27	SW480 EpCAM hi
TENM3	1.32525e-31	2.22841	0.091	0.019	4.4653e-27	SW480 EpCAM hi
TRIM58	1.23215e-31	2.35694	0.084	0.016	4.15161e-27	SW480 EpCAM hi
TMEM191B	1.21296e-31	1.32016	0.261	0.108	4.08695e-27	SW480 EpCAM hi
RAB3IL1	9.65205e-32	1.92832	0.111	0.027	3.25216e-27	SW480 EpCAM hi
GSTM4	8.95839e-32	1.02651	0.358	0.172	3.01844e-27	SW480 EpCAM hi
RASGRP3	7.46044e-32	2.35777	0.078	0.014	2.51372e-27	SW480 EpCAM hi
RP11-61K9.3	7.45387e-32	1.51825	0.165	0.051	2.51151e-27	SW480 EpCAM hi
CRLF1	6.88826e-32	2.64022	0.064	0.01	2.32093e-27	SW480 EpCAM hi
HAGLR	6.86557e-32	2.8534	0.058	0.008	2.31329e-27	SW480 EpCAM hi
NOS2	4.49574e-32	3.34244	0.042	0.004	1.5148e-27	SW480 EpCAM hi
PDX1	4.41584e-32	2.7233	0.06	0.008	1.48787e-27	SW480 EpCAM hi
FN1	4.13961e-32	1.69596	0.13	0.035	1.3948e-27	SW480 EpCAM hi
SLC27A3	4.04776e-32	1.68731	0.165	0.052	1.36385e-27	SW480 EpCAM hi
C5orf66	2.88053e-32	1.72997	0.163	0.051	9.70565e-28	SW480 EpCAM hi
GLI2	2.79176e-32	2.57262	0.061	0.009	9.40657e-28	SW480 EpCAM hi
SELPLG	1.84628e-32	2.44408	0.075	0.013	6.22087e-28	SW480 EpCAM hi
PHF10	1.79703e-32	1.11703	0.343	0.16	6.05491e-28	SW480 EpCAM hi
ICAM1	1.47432e-32	2.5097	0.087	0.017	4.96759e-28	SW480 EpCAM hi
PHTF2	1.35393e-32	1.21153	0.334	0.154	4.56194e-28	SW480 EpCAM hi
NT5M	1.2339e-32	1.59006	0.18	0.059	4.15749e-28	SW480 EpCAM hi
KIAA0226L	9.9913e-33	2.71191	0.063	0.009	3.36647e-28	SW480 EpCAM hi
TCF7L1	8.35576e-33	2.00872	0.12	0.03	2.81539e-28	SW480 EpCAM hi
CTD-2020K17.1	7.85411e-33	1.83917	0.135	0.037	2.64636e-28	SW480 EpCAM hi
EPB41L1	7.30902e-33	1.56613	0.195	0.067	2.4627e-28	SW480 EpCAM hi
NOV	6.8338e-33	4.17851	0.031	0.002	2.30258e-28	SW480 EpCAM hi
LINC01006	5.94316e-33	1.32631	0.256	0.102	2.00249e-28	SW480 EpCAM hi
KBTBD3	4.9576e-33	1.45092	0.202	0.071	1.67041e-28	SW480 EpCAM hi
ISG20	4.43363e-33	1.33694	0.241	0.094	1.49387e-28	SW480 EpCAM hi
DLK2	3.94596e-33	1.66353	0.159	0.047	1.32955e-28	SW480 EpCAM hi
TRPV2	3.54615e-33	1.13041	0.304	0.131	1.19484e-28	SW480 EpCAM hi
ZNF394	2.90814e-33	1.02969	0.382	0.183	9.79868e-29	SW480 EpCAM hi
RHOU	2.14131e-33	2.90835	0.057	0.007	7.21492e-29	SW480 EpCAM hi
LIF	1.97896e-33	1.52286	0.171	0.053	6.6679e-29	SW480 EpCAM hi
PTPN7	1.87744e-33	2.90145	0.06	0.008	6.32585e-29	SW480 EpCAM hi
NEIL1	1.85274e-33	1.82635	0.147	0.042	6.24261e-29	SW480 EpCAM hi
ECHDC2	1.53982e-33	1.70874	0.165	0.05	5.18828e-29	SW480 EpCAM hi
PSMB8-AS1	1.29958e-33	2.44693	0.087	0.016	4.37879e-29	SW480 EpCAM hi
TLCD2	1.06446e-33	2.00103	0.12	0.029	3.58659e-29	SW480 EpCAM hi
TMEM255B	9.84382e-34	1.8607	0.13	0.034	3.31678e-29	SW480 EpCAM hi
RHEBL1	9.69006e-34	1.29546	0.268	0.108	3.26497e-29	SW480 EpCAM hi
RP11-180I4.2	8.20171e-34	3.17799	0.051	0.006	2.76348e-29	SW480 EpCAM hi
PPARA	8.05448e-34	2.27612	0.099	0.021	2.71388e-29	SW480 EpCAM hi
CMB9-22P13.1	6.77007e-34	1.20353	0.288	0.119	2.28111e-29	SW480 EpCAM hi
TNK2	6.31628e-34	1.14139	0.348	0.162	2.12821e-29	SW480 EpCAM hi
SP6	4.99159e-34	2.64327	0.072	0.011	1.68187e-29	SW480 EpCAM hi
NECAB3	4.92315e-34	1.18589	0.315	0.137	1.6588e-29	SW480 EpCAM hi
RAB11FIP4	4.62088e-34	1.70321	0.156	0.045	1.55696e-29	SW480 EpCAM hi
FBXO44	4.38248e-34	1.49383	0.21	0.073	1.47663e-29	SW480 EpCAM hi
SIM2	4.23199e-34	2.60906	0.073	0.012	1.42593e-29	SW480 EpCAM hi
TBC1D17	3.46616e-34	1.22781	0.31	0.134	1.16789e-29	SW480 EpCAM hi
IL17RD	2.81184e-34	1.96205	0.127	0.032	9.47422e-30	SW480 EpCAM hi
RP13-890H12.2	2.71511e-34	2.19749	0.1	0.021	9.14831e-30	SW480 EpCAM hi
MRVI1-AS1	2.41874e-34	3.00307	0.06	0.008	8.14972e-30	SW480 EpCAM hi
LINC00475	1.75387e-34	2.69626	0.076	0.013	5.90949e-30	SW480 EpCAM hi
SMIM3	1.73527e-34	1.41646	0.217	0.076	5.84683e-30	SW480 EpCAM hi
ERCC6L2	1.64642e-34	1.27815	0.285	0.116	5.54745e-30	SW480 EpCAM hi
TBX3	1.27502e-34	1.38008	0.249	0.095	4.29604e-30	SW480 EpCAM hi
ATRNL1	1.26457e-34	2.4565	0.081	0.014	4.26083e-30	SW480 EpCAM hi
HOXA1	1.19232e-34	1.84415	0.148	0.042	4.01739e-30	SW480 EpCAM hi
XYLT2	1.16871e-34	1.92428	0.147	0.041	3.93784e-30	SW480 EpCAM hi
TNFAIP2	1.16046e-34	2.02181	0.109	0.024	3.91007e-30	SW480 EpCAM hi
TRPM2-AS	1.13053e-34	1.78426	0.157	0.046	3.80921e-30	SW480 EpCAM hi
TMEM125	9.27831e-35	2.64868	0.075	0.012	3.12623e-30	SW480 EpCAM hi
UFSP1	7.5667e-35	1.50028	0.201	0.068	2.54952e-30	SW480 EpCAM hi
MAOA	7.47875e-35	2.82855	0.051	0.005	2.51989e-30	SW480 EpCAM hi
SEMA3B	6.07617e-35	1.30554	0.309	0.132	2.04731e-30	SW480 EpCAM hi
NR1D1	5.85499e-35	1.37138	0.255	0.099	1.97278e-30	SW480 EpCAM hi
PTPRG	5.28497e-35	2.56149	0.079	0.013	1.78072e-30	SW480 EpCAM hi
MEPCE	5.10154e-35	1.00434	0.492	0.271	1.71891e-30	SW480 EpCAM hi
ZNF277	3.47857e-35	1.1614	0.327	0.142	1.17207e-30	SW480 EpCAM hi
MAP4K1	3.44292e-35	2.82653	0.07	0.01	1.16006e-30	SW480 EpCAM hi
TGFBR1	3.37952e-35	1.33034	0.234	0.084	1.13869e-30	SW480 EpCAM hi
NPAS1	2.79241e-35	1.8909	0.144	0.039	9.40876e-31	SW480 EpCAM hi
TTPA	2.69314e-35	1.85632	0.148	0.041	9.07425e-31	SW480 EpCAM hi
AC003075.4	2.14447e-35	1.46273	0.208	0.07	7.22559e-31	SW480 EpCAM hi
UBL3	2.04497e-35	1.21444	0.306	0.129	6.89031e-31	SW480 EpCAM hi
FAM50B	1.9297e-35	1.95273	0.135	0.035	6.50193e-31	SW480 EpCAM hi
PALM	1.85897e-35	2.50604	0.084	0.015	6.26362e-31	SW480 EpCAM hi
PDS5B	1.74776e-35	1.11479	0.36	0.163	5.8889e-31	SW480 EpCAM hi
RP11-147L13.11	1.66799e-35	1.28442	0.265	0.103	5.62011e-31	SW480 EpCAM hi
MRC2	1.40938e-35	2.75216	0.069	0.01	4.74876e-31	SW480 EpCAM hi
ATAD3C	1.32422e-35	2.25255	0.1	0.02	4.46183e-31	SW480 EpCAM hi
NMT2	1.2817e-35	1.05802	0.436	0.223	4.31855e-31	SW480 EpCAM hi
AC084809.2	1.24712e-35	2.37187	0.087	0.016	4.20203e-31	SW480 EpCAM hi
DEPDC7	1.20516e-35	1.38066	0.264	0.102	4.06066e-31	SW480 EpCAM hi
SAP30L	1.13765e-35	1.05698	0.435	0.223	3.83319e-31	SW480 EpCAM hi
CALCOCO2	9.77644e-36	1.13076	0.414	0.204	3.29407e-31	SW480 EpCAM hi
RP11-492E3.2	8.2594e-36	1.45615	0.228	0.083	2.78292e-31	SW480 EpCAM hi
BOC	7.46361e-36	2.53835	0.084	0.015	2.51479e-31	SW480 EpCAM hi
TMEM198	6.97063e-36	1.33787	0.265	0.103	2.34869e-31	SW480 EpCAM hi
FGF13	6.6701e-36	2.6287	0.076	0.012	2.24742e-31	SW480 EpCAM hi
REPS2	6.0637e-36	2.82123	0.063	0.008	2.0431e-31	SW480 EpCAM hi
TNS2	5.36555e-36	1.78823	0.159	0.045	1.80787e-31	SW480 EpCAM hi
UBE2H	5.14807e-36	1.06382	0.438	0.226	1.73459e-31	SW480 EpCAM hi
TMEM102	5.12431e-36	1.28391	0.28	0.112	1.72658e-31	SW480 EpCAM hi
KLRG2	4.61843e-36	2.45663	0.09	0.016	1.55613e-31	SW480 EpCAM hi
C11orf96	4.2227e-36	1.81893	0.147	0.04	1.4228e-31	SW480 EpCAM hi
TRIP11	2.17932e-36	1.02904	0.471	0.244	7.34302e-32	SW480 EpCAM hi
KDELR3	1.82638e-36	1.06266	0.453	0.232	6.15382e-32	SW480 EpCAM hi
FAM114A1	1.74726e-36	1.63881	0.186	0.058	5.8872e-32	SW480 EpCAM hi
CST5	1.23628e-36	1.13583	0.184	0.057	4.16551e-32	SW480 EpCAM hi
PURB	1.18826e-36	1.1072	0.435	0.219	4.00371e-32	SW480 EpCAM hi
U47924.27	1.1638e-36	3.01301	0.066	0.009	3.92132e-32	SW480 EpCAM hi
RINL	1.12483e-36	1.44036	0.22	0.076	3.79e-32	SW480 EpCAM hi
PRKD3	7.879e-37	1.02673	0.493	0.267	2.65475e-32	SW480 EpCAM hi
RNF217	7.46592e-37	2.60474	0.081	0.013	2.51557e-32	SW480 EpCAM hi
PLCB4	7.14806e-37	2.33585	0.091	0.017	2.40847e-32	SW480 EpCAM hi
SLC2A10	6.81763e-37	2.33728	0.094	0.018	2.29713e-32	SW480 EpCAM hi
LZTS1	5.78838e-37	3.12725	0.058	0.007	1.95034e-32	SW480 EpCAM hi
SEMA4D	4.96632e-37	2.1442	0.112	0.024	1.67335e-32	SW480 EpCAM hi
NPM2	4.37629e-37	1.16891	0.361	0.163	1.47455e-32	SW480 EpCAM hi
PAQR4	4.05464e-37	1.00155	0.466	0.24	1.36617e-32	SW480 EpCAM hi
GSKIP	2.47622e-37	1.06948	0.423	0.204	8.34339e-33	SW480 EpCAM hi
TSKU	2.04706e-37	1.51117	0.228	0.08	6.89738e-33	SW480 EpCAM hi
TNIP1	2.02731e-37	1.00051	0.496	0.266	6.83082e-33	SW480 EpCAM hi
RIMS2	1.63393e-37	2.32065	0.1	0.019	5.50536e-33	SW480 EpCAM hi
APTR	1.58854e-37	1.06403	0.454	0.232	5.35242e-33	SW480 EpCAM hi
DNAH3	9.75422e-38	2.91992	0.067	0.009	3.28659e-33	SW480 EpCAM hi
RAC2	9.6208e-38	1.67375	0.216	0.073	3.24163e-33	SW480 EpCAM hi
HUNK	9.2647e-38	1.60373	0.225	0.078	3.12165e-33	SW480 EpCAM hi
WIPI1	7.51266e-38	1.5603	0.21	0.069	2.53132e-33	SW480 EpCAM hi
SATB2	7.16356e-38	2.23806	0.105	0.021	2.41369e-33	SW480 EpCAM hi
EVA1A	6.88131e-38	1.32091	0.321	0.135	2.31859e-33	SW480 EpCAM hi
GALNT12	6.84543e-38	2.2464	0.114	0.024	2.3065e-33	SW480 EpCAM hi
CHI3L1	6.80365e-38	2.32762	0.117	0.026	2.29242e-33	SW480 EpCAM hi
CEP78	6.64568e-38	1.05758	0.571	0.339	2.2392e-33	SW480 EpCAM hi
BLACAT1	6.55173e-38	2.37087	0.102	0.02	2.20754e-33	SW480 EpCAM hi
SLIT1	5.90449e-38	2.76584	0.075	0.011	1.98946e-33	SW480 EpCAM hi
TVP23C	5.64759e-38	1.77616	0.148	0.039	1.9029e-33	SW480 EpCAM hi
SCRN1	4.3184e-38	1.14045	0.448	0.222	1.45504e-33	SW480 EpCAM hi
ANO7	3.89496e-38	1.91837	0.15	0.039	1.31237e-33	SW480 EpCAM hi
SKA3	3.5312e-38	1.14148	0.424	0.209	1.1898e-33	SW480 EpCAM hi
ARSD	3.42153e-38	2.04628	0.129	0.03	1.15285e-33	SW480 EpCAM hi
UNC93B1	3.36204e-38	1.15399	0.402	0.193	1.1328e-33	SW480 EpCAM hi
KLK10	3.11359e-38	2.64796	0.082	0.013	1.04909e-33	SW480 EpCAM hi
C19orf66	2.84713e-38	1.6316	0.192	0.059	9.5931e-34	SW480 EpCAM hi
HLA-F	2.49136e-38	2.38961	0.102	0.02	8.39439e-34	SW480 EpCAM hi
TNFSF9	2.28882e-38	2.99927	0.07	0.01	7.71194e-34	SW480 EpCAM hi
ATXN7L1	2.10487e-38	1.38442	0.294	0.117	7.09215e-34	SW480 EpCAM hi
NAGLU	1.67119e-38	1.4043	0.267	0.1	5.63092e-34	SW480 EpCAM hi
SLC2A6	1.40112e-38	1.34963	0.258	0.094	4.72092e-34	SW480 EpCAM hi
GPALPP1	1.17713e-38	1.07661	0.415	0.196	3.96621e-34	SW480 EpCAM hi
FAM89A	1.06529e-38	1.20161	0.345	0.148	3.58939e-34	SW480 EpCAM hi
CFD	9.75394e-39	1.11773	0.423	0.203	3.28649e-34	SW480 EpCAM hi
VPS37A	9.4531e-39	1.03823	0.439	0.216	3.18513e-34	SW480 EpCAM hi
RTN2	8.91903e-39	1.72655	0.178	0.052	3.00518e-34	SW480 EpCAM hi
FGD5	7.5298e-39	1.73656	0.196	0.061	2.53709e-34	SW480 EpCAM hi
CH17-360D5.2	6.15098e-39	2.70034	0.075	0.011	2.07251e-34	SW480 EpCAM hi
GRB7	4.86758e-39	1.39845	0.277	0.105	1.64008e-34	SW480 EpCAM hi
HHAT	4.75977e-39	4.03974	0.04	0.003	1.60376e-34	SW480 EpCAM hi
TCF7	4.66546e-39	1.09111	0.451	0.225	1.57198e-34	SW480 EpCAM hi
SULF2	3.58655e-39	1.36392	0.279	0.107	1.20845e-34	SW480 EpCAM hi
LGALS8	3.5466e-39	1.09835	0.385	0.175	1.19499e-34	SW480 EpCAM hi
TSPAN2	3.54513e-39	2.17954	0.108	0.021	1.1945e-34	SW480 EpCAM hi
HSH2D	2.76789e-39	3.50744	0.052	0.005	9.32612e-35	SW480 EpCAM hi
OSBPL1A	2.5834e-39	1.10481	0.454	0.229	8.70452e-35	SW480 EpCAM hi
C2orf82	1.77204e-39	1.53575	0.199	0.062	5.97071e-35	SW480 EpCAM hi
KRCC1	1.72637e-39	1.0784	0.415	0.197	5.81682e-35	SW480 EpCAM hi
ERO1B	1.41575e-39	2.21495	0.121	0.027	4.77022e-35	SW480 EpCAM hi
GADD45G	1.29946e-39	1.95866	0.115	0.024	4.37839e-35	SW480 EpCAM hi
RP3-395M20.8	1.09998e-39	1.9924	0.141	0.034	3.70627e-35	SW480 EpCAM hi
SLC35G2	1.08607e-39	1.3694	0.321	0.133	3.6594e-35	SW480 EpCAM hi
SEZ6L2	1.01924e-39	1.47248	0.223	0.074	3.43422e-35	SW480 EpCAM hi
RAB40B	9.92771e-40	1.34053	0.327	0.137	3.34504e-35	SW480 EpCAM hi
NOXO1	8.69639e-40	1.29443	0.235	0.079	2.93016e-35	SW480 EpCAM hi
PDP1	7.60402e-40	1.2433	0.331	0.137	2.5621e-35	SW480 EpCAM hi
PROSER2	6.19563e-40	1.56384	0.217	0.071	2.08756e-35	SW480 EpCAM hi
RP4-665J23.1	5.8122e-40	1.30888	0.324	0.134	1.95836e-35	SW480 EpCAM hi
MYO3B	4.82247e-40	1.33076	0.28	0.105	1.62488e-35	SW480 EpCAM hi
HSPA1B	3.71657e-40	1.1982	0.259	0.094	1.25226e-35	SW480 EpCAM hi
CCDC64B	3.05534e-40	2.44196	0.097	0.017	1.02947e-35	SW480 EpCAM hi
LRRC10B	2.46641e-40	3.68016	0.049	0.004	8.31031e-36	SW480 EpCAM hi
PXK	2.08127e-40	1.64531	0.226	0.076	7.01262e-36	SW480 EpCAM hi
BHLHE40	1.77659e-40	1.31638	0.342	0.146	5.98605e-36	SW480 EpCAM hi
TCTA	1.4796e-40	1.17853	0.369	0.163	4.98536e-36	SW480 EpCAM hi
SHISA4	1.47516e-40	1.40639	0.244	0.084	4.97042e-36	SW480 EpCAM hi
DUSP5	1.36439e-40	1.39463	0.286	0.109	4.59718e-36	SW480 EpCAM hi
DPYSL5	1.34407e-40	2.50846	0.09	0.015	4.52871e-36	SW480 EpCAM hi
NTNG2	1.34403e-40	2.15761	0.105	0.02	4.52859e-36	SW480 EpCAM hi
ANKRD29	1.2746e-40	1.69369	0.21	0.066	4.29463e-36	SW480 EpCAM hi
PRRX2	1.15033e-40	2.96025	0.072	0.009	3.87593e-36	SW480 EpCAM hi
ACOT4	1.09205e-40	1.55286	0.244	0.086	3.67954e-36	SW480 EpCAM hi
CTA-398F10.2	9.03846e-41	2.40965	0.109	0.021	3.04542e-36	SW480 EpCAM hi
WWTR1	8.43726e-41	1.0459	0.414	0.188	2.84285e-36	SW480 EpCAM hi
ZMYM2	7.42758e-41	1.22049	0.385	0.173	2.50265e-36	SW480 EpCAM hi
INSL3	6.6384e-41	3.0194	0.067	0.008	2.23674e-36	SW480 EpCAM hi
TMEM159	5.62328e-41	2.18207	0.127	0.028	1.89471e-36	SW480 EpCAM hi
TIAM1	5.23996e-41	1.48836	0.258	0.092	1.76555e-36	SW480 EpCAM hi
FOXD1	5.1174e-41	1.62929	0.189	0.055	1.72426e-36	SW480 EpCAM hi
TCHH	2.90347e-41	2.53093	0.09	0.014	9.78297e-37	SW480 EpCAM hi
SLC52A3	2.16384e-41	1.83114	0.183	0.052	7.29085e-37	SW480 EpCAM hi
NEDD9	1.48496e-41	1.67725	0.193	0.057	5.00341e-37	SW480 EpCAM hi
GPR161	1.46228e-41	2.0171	0.142	0.034	4.92701e-37	SW480 EpCAM hi
LOXL4	1.36452e-41	2.28396	0.106	0.02	4.59762e-37	SW480 EpCAM hi
APOBEC3H	1.34585e-41	3.24236	0.063	0.007	4.53471e-37	SW480 EpCAM hi
RP11-108M9.4	1.33058e-41	3.03879	0.069	0.008	4.48325e-37	SW480 EpCAM hi
RP11-128M1.1	1.32536e-41	3.4058	0.06	0.006	4.46567e-37	SW480 EpCAM hi
FOXN3-AS1	1.09569e-41	1.96323	0.147	0.036	3.69182e-37	SW480 EpCAM hi
PLB1	6.63942e-42	3.06858	0.067	0.008	2.23709e-37	SW480 EpCAM hi
P2RX4	6.58173e-42	1.40446	0.267	0.095	2.21765e-37	SW480 EpCAM hi
RMI2	6.08639e-42	1.04837	0.525	0.285	2.05075e-37	SW480 EpCAM hi
LRCH4	5.43441e-42	1.27622	0.369	0.16	1.83107e-37	SW480 EpCAM hi
LINC-PINT	4.97914e-42	1.64145	0.228	0.075	1.67767e-37	SW480 EpCAM hi
CTD-3184A7.4	4.39387e-42	1.05938	0.531	0.284	1.48047e-37	SW480 EpCAM hi
TRPM2	3.97545e-42	1.21993	0.397	0.181	1.33949e-37	SW480 EpCAM hi
RP11-11N9.4	3.73595e-42	1.36442	0.273	0.098	1.25879e-37	SW480 EpCAM hi
MGLL	1.93246e-42	2.57754	0.091	0.015	6.51124e-38	SW480 EpCAM hi
SUSD3	1.84496e-42	2.44758	0.115	0.023	6.2164e-38	SW480 EpCAM hi
SDC4	1.58741e-42	1.23892	0.486	0.254	5.34862e-38	SW480 EpCAM hi
CTD-2540F13.2	1.56099e-42	2.24772	0.135	0.03	5.25958e-38	SW480 EpCAM hi
SKIL	1.1413e-42	1.02879	0.513	0.264	3.8455e-38	SW480 EpCAM hi
HBP1	9.94158e-43	1.61274	0.207	0.062	3.34971e-38	SW480 EpCAM hi
RP11-180I4.4	6.31507e-43	3.8531	0.046	0.003	2.1278e-38	SW480 EpCAM hi
ST6GALNAC6	4.9317e-43	1.73212	0.205	0.061	1.66169e-38	SW480 EpCAM hi
RP11-803D5.4	4.25516e-43	1.25808	0.445	0.219	1.43373e-38	SW480 EpCAM hi
C1orf21	2.42223e-43	1.9685	0.148	0.035	8.16147e-39	SW480 EpCAM hi
E2F6	1.51421e-43	1.21686	0.396	0.175	5.10198e-39	SW480 EpCAM hi
TNFRSF1B	1.13152e-43	1.11576	0.496	0.252	3.81256e-39	SW480 EpCAM hi
RIMKLB	8.91998e-44	2.14913	0.15	0.036	3.0055e-39	SW480 EpCAM hi
RALB	8.20293e-44	1.08727	0.498	0.25	2.76389e-39	SW480 EpCAM hi
RB1	8.19726e-44	1.18221	0.414	0.187	2.76198e-39	SW480 EpCAM hi
DLGAP1-AS2	6.87064e-44	1.43054	0.316	0.124	2.31499e-39	SW480 EpCAM hi
ASAP2	5.66429e-44	1.04598	0.55	0.298	1.90853e-39	SW480 EpCAM hi
LTBP3	4.60673e-44	1.10493	0.454	0.219	1.55219e-39	SW480 EpCAM hi
KCNG1	3.79749e-44	2.93884	0.085	0.012	1.27952e-39	SW480 EpCAM hi
MAP7D2	3.17629e-44	1.01505	0.564	0.304	1.07022e-39	SW480 EpCAM hi
NXN	3.14621e-44	1.12972	0.457	0.218	1.06008e-39	SW480 EpCAM hi
B4GALT7	2.53756e-44	1.0636	0.505	0.258	8.55005e-40	SW480 EpCAM hi
ST3GAL1	1.35679e-44	2.68697	0.085	0.012	4.57157e-40	SW480 EpCAM hi
CYP27A1	1.13383e-44	1.99179	0.156	0.037	3.82032e-40	SW480 EpCAM hi
PCYOX1	1.10307e-44	1.06595	0.504	0.254	3.71667e-40	SW480 EpCAM hi
PQLC3	1.00186e-44	1.79684	0.196	0.056	3.37566e-40	SW480 EpCAM hi
HOXA5	9.34942e-45	1.67085	0.255	0.087	3.15019e-40	SW480 EpCAM hi
GULP1	9.25716e-45	1.49128	0.273	0.095	3.11911e-40	SW480 EpCAM hi
APOBEC3B	7.77232e-45	1.81897	0.177	0.046	2.61881e-40	SW480 EpCAM hi
MNX1-AS1	7.07344e-45	1.0677	0.55	0.297	2.38333e-40	SW480 EpCAM hi
AC006262.5	6.43672e-45	1.07985	0.534	0.281	2.16879e-40	SW480 EpCAM hi
SAA2	5.09433e-45	1.43896	0.159	0.038	1.71648e-40	SW480 EpCAM hi
ST3GAL4	2.60902e-45	1.18271	0.471	0.233	8.79083e-41	SW480 EpCAM hi
EGLN3	2.43377e-45	1.85086	0.165	0.041	8.20033e-41	SW480 EpCAM hi
AC007405.6	2.39787e-45	1.32595	0.372	0.158	8.07939e-41	SW480 EpCAM hi
FNDC4	2.38316e-45	2.42545	0.124	0.025	8.02981e-41	SW480 EpCAM hi
PMM1	2.22694e-45	1.40417	0.31	0.116	7.50345e-41	SW480 EpCAM hi
CEACAM21	1.9959e-45	1.89388	0.178	0.047	6.72499e-41	SW480 EpCAM hi
C17orf100	1.61353e-45	1.84778	0.189	0.052	5.43661e-41	SW480 EpCAM hi
LURAP1	1.48236e-45	2.61225	0.103	0.017	4.99468e-41	SW480 EpCAM hi
SLC7A7	1.03212e-45	2.67325	0.096	0.015	3.47762e-41	SW480 EpCAM hi
HIST2H2BE	8.74667e-46	1.98644	0.156	0.037	2.9471e-41	SW480 EpCAM hi
HCST	7.40122e-46	1.98597	0.166	0.041	2.49377e-41	SW480 EpCAM hi
RNF212	6.71675e-46	2.69738	0.094	0.014	2.26314e-41	SW480 EpCAM hi
SLC5A3	6.71452e-46	1.10843	0.606	0.353	2.26239e-41	SW480 EpCAM hi
RP11-419J16.1	5.18647e-46	2.13863	0.15	0.034	1.74753e-41	SW480 EpCAM hi
MESP1	4.46353e-46	1.82889	0.183	0.048	1.50394e-41	SW480 EpCAM hi
JHDM1D-AS1	2.89734e-46	1.2723	0.327	0.124	9.76228e-42	SW480 EpCAM hi
AHNAK2	2.54766e-46	2.22587	0.151	0.035	8.5841e-42	SW480 EpCAM hi
SYNGR1	1.99971e-46	1.16118	0.421	0.186	6.73784e-42	SW480 EpCAM hi
CHST12	1.25375e-46	1.15258	0.439	0.198	4.2244e-42	SW480 EpCAM hi
WASL	9.67287e-47	1.2465	0.432	0.196	3.25918e-42	SW480 EpCAM hi
SYNE3	7.5393e-47	1.47538	0.289	0.102	2.54029e-42	SW480 EpCAM hi
TLE3	5.82608e-47	1.0105	0.637	0.381	1.96304e-42	SW480 EpCAM hi
MICALL2	4.68164e-47	1.74735	0.226	0.068	1.57743e-42	SW480 EpCAM hi
VAT1	4.54847e-47	1.08327	0.555	0.293	1.53256e-42	SW480 EpCAM hi
HEXB	4.42838e-47	1.01328	0.6	0.341	1.4921e-42	SW480 EpCAM hi
SPC25	4.32306e-47	1.07819	0.685	0.45	1.45661e-42	SW480 EpCAM hi
ZP3	4.05341e-47	1.38723	0.331	0.128	1.36576e-42	SW480 EpCAM hi
OVOL2	3.65725e-47	1.85378	0.208	0.06	1.23227e-42	SW480 EpCAM hi
PIM1	3.24142e-47	2.10151	0.129	0.025	1.09216e-42	SW480 EpCAM hi
SLPI	3.1328e-47	1.7682	0.213	0.061	1.05557e-42	SW480 EpCAM hi
CRAT	3.12424e-47	1.42226	0.324	0.123	1.05268e-42	SW480 EpCAM hi
FSD1	2.02857e-47	1.36782	0.33	0.125	6.83506e-43	SW480 EpCAM hi
TMEM51	1.75994e-47	1.7426	0.244	0.078	5.92995e-43	SW480 EpCAM hi
DIAPH3	1.62828e-47	1.32432	0.474	0.237	5.48632e-43	SW480 EpCAM hi
ITPKA	1.46524e-47	1.21235	0.484	0.232	4.93698e-43	SW480 EpCAM hi
ZNF608	1.42644e-47	2.01737	0.171	0.042	4.80623e-43	SW480 EpCAM hi
LIMK1	1.34811e-47	1.2385	0.381	0.157	4.54231e-43	SW480 EpCAM hi
RP11-1223D19.1	1.25494e-47	3.66081	0.055	0.004	4.22838e-43	SW480 EpCAM hi
AP1M2	1.23008e-47	1.20337	0.271	0.089	4.14462e-43	SW480 EpCAM hi
UCHL1	1.13883e-47	2.49125	0.114	0.02	3.83717e-43	SW480 EpCAM hi
RP11-525A16.4	1.05497e-47	2.42663	0.126	0.024	3.5546e-43	SW480 EpCAM hi
ZNF331	8.13885e-48	3.81525	0.052	0.004	2.7423e-43	SW480 EpCAM hi
ILDR1	6.15951e-48	3.56594	0.061	0.005	2.07539e-43	SW480 EpCAM hi
LINC01152	2.91279e-48	3.40215	0.064	0.006	9.81435e-44	SW480 EpCAM hi
GLS2	2.57646e-48	1.36723	0.37	0.151	8.68112e-44	SW480 EpCAM hi
TUSC8	2.55459e-48	2.13445	0.157	0.036	8.60742e-44	SW480 EpCAM hi
SCARA3	1.16052e-48	2.83885	0.091	0.013	3.91027e-44	SW480 EpCAM hi
ERVMER34-1	9.80948e-49	1.19308	0.436	0.195	3.3052e-44	SW480 EpCAM hi
HNRNPLL	8.67398e-49	1.05803	0.568	0.3	2.92261e-44	SW480 EpCAM hi
CNFN	7.44688e-49	1.58883	0.27	0.09	2.50915e-44	SW480 EpCAM hi
EPHB4	6.66103e-49	1.84361	0.205	0.057	2.24437e-44	SW480 EpCAM hi
ADAM19	5.60813e-49	1.2777	0.475	0.226	1.8896e-44	SW480 EpCAM hi
KANK4	3.86198e-49	4.10114	0.048	0.003	1.30126e-44	SW480 EpCAM hi
SLC41A3	3.52373e-49	1.23525	0.463	0.218	1.18728e-44	SW480 EpCAM hi
CORO1A	3.32527e-49	1.45356	0.322	0.118	1.12042e-44	SW480 EpCAM hi
FAM71E1	3.22818e-49	1.47166	0.307	0.11	1.0877e-44	SW480 EpCAM hi
ZFYVE21	3.04216e-49	1.00026	0.636	0.35	1.02502e-44	SW480 EpCAM hi
SHROOM3	2.44526e-49	1.53882	0.312	0.114	8.23907e-45	SW480 EpCAM hi
RGS9	9.05817e-50	2.56265	0.132	0.026	3.05206e-45	SW480 EpCAM hi
PTPN18	6.52527e-50	1.14847	0.586	0.318	2.19863e-45	SW480 EpCAM hi
GNAL	3.59351e-50	1.8119	0.22	0.063	1.2108e-45	SW480 EpCAM hi
TRIM16	3.46504e-50	1.28516	0.424	0.184	1.16751e-45	SW480 EpCAM hi
FHAD1	3.1589e-50	2.72083	0.097	0.014	1.06436e-45	SW480 EpCAM hi
C5orf38	3.08516e-50	1.77326	0.22	0.063	1.03951e-45	SW480 EpCAM hi
ALOX12B	2.59827e-50	2.46115	0.121	0.021	8.75463e-46	SW480 EpCAM hi
CFL2	1.82989e-50	1.26751	0.418	0.177	6.16564e-46	SW480 EpCAM hi
DCLK1	1.4499e-50	1.86565	0.165	0.037	4.88531e-46	SW480 EpCAM hi
PPP1R13L	9.0214e-51	1.86277	0.244	0.075	3.03967e-46	SW480 EpCAM hi
FZD7	6.95064e-51	2.95191	0.085	0.01	2.34195e-46	SW480 EpCAM hi
BCAR3	5.38946e-51	1.8263	0.216	0.06	1.81592e-46	SW480 EpCAM hi
RUNDC3A	4.90581e-51	2.7778	0.1	0.015	1.65296e-46	SW480 EpCAM hi
ANO4	4.59369e-51	2.90623	0.093	0.012	1.5478e-46	SW480 EpCAM hi
SOCS2	4.05175e-51	1.72043	0.219	0.061	1.3652e-46	SW480 EpCAM hi
GPRC5A	3.15997e-51	1.60064	0.336	0.128	1.06472e-46	SW480 EpCAM hi
DDX26B	3.15586e-51	3.44897	0.063	0.005	1.06333e-46	SW480 EpCAM hi
DGKH	3.00425e-51	1.70777	0.261	0.082	1.01225e-46	SW480 EpCAM hi
ACSS2	2.142e-51	1.45559	0.352	0.134	7.21725e-47	SW480 EpCAM hi
CDS1	1.69774e-51	2.04043	0.178	0.043	5.72035e-47	SW480 EpCAM hi
CITED4	1.33426e-51	1.61324	0.262	0.082	4.49567e-47	SW480 EpCAM hi
GABARAPL1	7.26954e-52	1.64767	0.244	0.072	2.4494e-47	SW480 EpCAM hi
FUOM	6.80359e-52	1.27652	0.441	0.195	2.2924e-47	SW480 EpCAM hi
IRX3	6.5594e-52	3.42065	0.069	0.006	2.21012e-47	SW480 EpCAM hi
GZMB	4.27177e-52	1.88661	0.142	0.028	1.43933e-47	SW480 EpCAM hi
ATP9A	3.77925e-52	1.80486	0.247	0.075	1.27338e-47	SW480 EpCAM hi
WFDC3	3.18856e-52	1.76459	0.316	0.114	1.07435e-47	SW480 EpCAM hi
EXD3	2.78123e-52	1.66309	0.288	0.096	9.37109e-48	SW480 EpCAM hi
EPHX1	2.72124e-52	1.19434	0.526	0.257	9.16895e-48	SW480 EpCAM hi
SECTM1	2.65631e-52	2.37204	0.136	0.026	8.95016e-48	SW480 EpCAM hi
WNT7A	2.09127e-52	2.95148	0.093	0.012	7.04633e-48	SW480 EpCAM hi
STRA6	1.87227e-52	1.15263	0.502	0.236	6.30844e-48	SW480 EpCAM hi
IQSEC2	1.43e-52	2.1398	0.156	0.033	4.81823e-48	SW480 EpCAM hi
RAB3B	1.28319e-52	2.23279	0.138	0.026	4.32357e-48	SW480 EpCAM hi
PHLDB1	1.07394e-52	1.44036	0.349	0.13	3.61852e-48	SW480 EpCAM hi
TP53I11	8.00765e-53	2.89219	0.097	0.013	2.6981e-48	SW480 EpCAM hi
NKAIN3	6.69161e-53	2.98406	0.09	0.011	2.25467e-48	SW480 EpCAM hi
LYL1	6.46154e-53	2.5717	0.117	0.019	2.17715e-48	SW480 EpCAM hi
ZNF462	5.71958e-53	2.30453	0.132	0.024	1.92715e-48	SW480 EpCAM hi
LOXL1	5.43967e-53	1.35671	0.337	0.12	1.83284e-48	SW480 EpCAM hi
CORO2A	2.54683e-53	2.38657	0.138	0.026	8.58127e-49	SW480 EpCAM hi
EPHX2	2.41431e-53	1.73043	0.234	0.066	8.13478e-49	SW480 EpCAM hi
ETV7	1.34176e-53	3.21274	0.082	0.009	4.52091e-49	SW480 EpCAM hi
WNT5A-AS1	1.15374e-53	2.50622	0.114	0.018	3.8874e-49	SW480 EpCAM hi
LINC00237	1.1156e-53	2.21789	0.151	0.031	3.75891e-49	SW480 EpCAM hi
SEMA6B	1.01987e-53	2.29036	0.151	0.031	3.43634e-49	SW480 EpCAM hi
MYO1C	7.59482e-54	1.08832	0.627	0.338	2.559e-49	SW480 EpCAM hi
FAS	6.24365e-54	2.28841	0.16	0.034	2.10374e-49	SW480 EpCAM hi
TMEM139	5.44986e-54	1.03723	0.631	0.341	1.83628e-49	SW480 EpCAM hi
CRIM1	2.17382e-54	2.48534	0.127	0.022	7.32446e-50	SW480 EpCAM hi
C10orf54	2.10646e-54	1.94547	0.196	0.048	7.09752e-50	SW480 EpCAM hi
C14orf132	1.75771e-54	1.78609	0.235	0.066	5.92243e-50	SW480 EpCAM hi
SRGAP2	1.71847e-54	1.44835	0.33	0.117	5.7902e-50	SW480 EpCAM hi
SOX9	1.06347e-54	1.01196	0.706	0.434	3.58325e-50	SW480 EpCAM hi
CNP	7.03247e-55	1.03267	0.696	0.425	2.36952e-50	SW480 EpCAM hi
RAB31	6.42245e-55	2.39556	0.138	0.025	2.16398e-50	SW480 EpCAM hi
PPARD	4.84056e-55	1.84085	0.261	0.08	1.63098e-50	SW480 EpCAM hi
SPATA13	3.12599e-55	1.35815	0.454	0.198	1.05327e-50	SW480 EpCAM hi
EPHA1	2.71489e-55	3.29557	0.079	0.008	9.14755e-51	SW480 EpCAM hi
CCDC170	2.48717e-55	3.37533	0.078	0.008	8.38027e-51	SW480 EpCAM hi
GMFG	2.44216e-55	1.64033	0.294	0.095	8.22861e-51	SW480 EpCAM hi
TWF1	2.04267e-55	1.09769	0.633	0.346	6.88258e-51	SW480 EpCAM hi
MBOAT7	1.65952e-55	1.06328	0.624	0.335	5.59158e-51	SW480 EpCAM hi
DNAJB2	1.47742e-55	1.45407	0.351	0.128	4.97801e-51	SW480 EpCAM hi
SLC7A8	9.11196e-56	1.53944	0.366	0.137	3.07018e-51	SW480 EpCAM hi
BBC3	6.61687e-56	1.88572	0.24	0.068	2.22949e-51	SW480 EpCAM hi
KRT74	6.17928e-56	2.85443	0.103	0.014	2.08205e-51	SW480 EpCAM hi
SH3BP1	5.20986e-56	1.28434	0.465	0.202	1.75541e-51	SW480 EpCAM hi
SH3RF2	2.90907e-56	2.60414	0.121	0.019	9.80183e-52	SW480 EpCAM hi
TFAP2C	2.88901e-56	2.83687	0.103	0.014	9.73422e-52	SW480 EpCAM hi
ACTR1B	2.88035e-56	1.03512	0.664	0.368	9.70506e-52	SW480 EpCAM hi
PCOLCE	2.07169e-56	2.21853	0.186	0.043	6.98035e-52	SW480 EpCAM hi
BCAM	1.744e-56	1.41001	0.391	0.152	5.87622e-52	SW480 EpCAM hi
OSBPL6	1.4061e-56	2.3131	0.153	0.03	4.7377e-52	SW480 EpCAM hi
NUDT15	1.37868e-56	1.02125	0.723	0.459	4.64533e-52	SW480 EpCAM hi
MFI2	1.214e-56	1.59308	0.357	0.132	4.09045e-52	SW480 EpCAM hi
B3GNT2	1.21315e-56	1.38784	0.456	0.196	4.0876e-52	SW480 EpCAM hi
EXPH5	1.07301e-56	1.54893	0.342	0.121	3.61539e-52	SW480 EpCAM hi
DOK1	7.42842e-57	1.34822	0.429	0.174	2.50293e-52	SW480 EpCAM hi
ARHGAP19-SLIT1	5.04978e-57	2.87215	0.106	0.015	1.70147e-52	SW480 EpCAM hi
LHX5	3.96164e-57	3.35687	0.079	0.008	1.33484e-52	SW480 EpCAM hi
N4BP2L1	2.84937e-57	2.27951	0.166	0.035	9.60065e-53	SW480 EpCAM hi
ZNF341-AS1	2.26867e-57	2.522	0.12	0.018	7.64405e-53	SW480 EpCAM hi
TAP1	2.03901e-57	1.58519	0.33	0.115	6.87023e-53	SW480 EpCAM hi
P3H3	1.33461e-57	2.18375	0.186	0.042	4.49683e-53	SW480 EpCAM hi
SLC30A10	1.05659e-57	1.9138	0.21	0.052	3.56009e-53	SW480 EpCAM hi
CYTH3	1.0251e-57	1.91853	0.234	0.063	3.45398e-53	SW480 EpCAM hi
TGFBI	9.53165e-58	1.18328	0.637	0.353	3.21159e-53	SW480 EpCAM hi
NRGN	9.26888e-58	1.50583	0.304	0.097	3.12306e-53	SW480 EpCAM hi
UGCG	5.96148e-58	1.39278	0.4	0.154	2.00866e-53	SW480 EpCAM hi
CD8B	5.2443e-58	1.0493	0.363	0.126	1.76701e-53	SW480 EpCAM hi
RDM1	3.85271e-58	1.74179	0.28	0.086	1.29813e-53	SW480 EpCAM hi
SLC13A3	1.7625e-58	3.13493	0.096	0.011	5.93857e-54	SW480 EpCAM hi
HEY2	1.75485e-58	2.13656	0.171	0.036	5.91278e-54	SW480 EpCAM hi
CLDN3	1.51684e-58	1.28549	0.496	0.221	5.11084e-54	SW480 EpCAM hi
KLK7	1.23107e-58	2.85824	0.109	0.015	4.14796e-54	SW480 EpCAM hi
2010-09-01	9.36979e-59	1.17169	0.556	0.269	3.15706e-54	SW480 EpCAM hi
CADM4	6.44999e-59	1.78689	0.24	0.065	2.17326e-54	SW480 EpCAM hi
ACSL1	6.02517e-59	1.93821	0.24	0.066	2.03012e-54	SW480 EpCAM hi
ORAI1	5.10453e-59	1.25645	0.516	0.237	1.71992e-54	SW480 EpCAM hi
ZMYM5	4.61286e-59	1.53211	0.325	0.108	1.55426e-54	SW480 EpCAM hi
TMEM60	3.53826e-59	1.01987	0.745	0.473	1.19218e-54	SW480 EpCAM hi
IER5	2.48159e-59	1.22264	0.546	0.258	8.36147e-55	SW480 EpCAM hi
DDR1	2.14761e-59	1.59761	0.351	0.123	7.23617e-55	SW480 EpCAM hi
RP4-555D20.4	1.9695e-59	2.77337	0.121	0.018	6.63604e-55	SW480 EpCAM hi
ZNF599	1.92798e-59	2.14578	0.181	0.039	6.49612e-55	SW480 EpCAM hi
TRIB1	1.43337e-59	1.34014	0.504	0.232	4.8296e-55	SW480 EpCAM hi
LRRC34	1.24879e-59	1.55335	0.343	0.118	4.20766e-55	SW480 EpCAM hi
ZDHHC2	1.08068e-59	1.23998	0.471	0.197	3.64126e-55	SW480 EpCAM hi
AKIRIN2	9.85501e-60	1.00696	0.684	0.383	3.32055e-55	SW480 EpCAM hi
ISM2	8.4397e-60	3.43583	0.079	0.007	2.84367e-55	SW480 EpCAM hi
H1F0	8.07726e-60	1.02397	0.856	0.644	2.72155e-55	SW480 EpCAM hi
SUSD4	4.31549e-60	2.70172	0.127	0.02	1.45406e-55	SW480 EpCAM hi
NOTCH2	2.35606e-60	2.06895	0.187	0.041	7.93852e-56	SW480 EpCAM hi
TMEM120A	1.69782e-60	1.12883	0.613	0.31	5.72065e-56	SW480 EpCAM hi
SMKR1	1.55842e-60	1.3923	0.432	0.173	5.25093e-56	SW480 EpCAM hi
ORAI3	1.51045e-60	1.85943	0.279	0.083	5.08932e-56	SW480 EpCAM hi
THNSL2	1.40001e-60	2.44673	0.145	0.025	4.7172e-56	SW480 EpCAM hi
FBP1	1.24689e-60	3.67587	0.07	0.005	4.20127e-56	SW480 EpCAM hi
YPEL3	1.21989e-60	1.34708	0.394	0.144	4.11029e-56	SW480 EpCAM hi
FOXD3-AS1	1.18849e-60	2.47885	0.145	0.025	4.00449e-56	SW480 EpCAM hi
GALM	8.75821e-61	1.48404	0.405	0.156	2.95099e-56	SW480 EpCAM hi
GJA3	8.11518e-61	2.73732	0.12	0.017	2.73433e-56	SW480 EpCAM hi
ADSSL1	7.55956e-61	1.94383	0.21	0.05	2.54712e-56	SW480 EpCAM hi
BDNF	7.52946e-61	2.48308	0.13	0.02	2.53698e-56	SW480 EpCAM hi
USP12	5.62787e-61	1.44314	0.39	0.142	1.89625e-56	SW480 EpCAM hi
AGRN	2.6824e-61	1.41208	0.454	0.185	9.03808e-57	SW480 EpCAM hi
AKNAD1	8.86433e-62	1.87529	0.264	0.075	2.98675e-57	SW480 EpCAM hi
LTBP4	7.81592e-62	1.57169	0.364	0.129	2.6335e-57	SW480 EpCAM hi
MNS1	7.7751e-62	2.95598	0.115	0.016	2.61974e-57	SW480 EpCAM hi
CCDC109B	7.01598e-62	1.02521	0.705	0.415	2.36397e-57	SW480 EpCAM hi
SOWAHC	5.74088e-62	1.61007	0.363	0.127	1.93433e-57	SW480 EpCAM hi
BNIP3L	4.63463e-62	1.28862	0.502	0.217	1.56159e-57	SW480 EpCAM hi
SPRYD7	4.53059e-62	1.02848	0.732	0.426	1.52654e-57	SW480 EpCAM hi
TM7SF2	3.98391e-62	1.1171	0.682	0.371	1.34234e-57	SW480 EpCAM hi
RORA	3.44159e-62	2.08511	0.19	0.041	1.15961e-57	SW480 EpCAM hi
BARX2	2.68871e-62	2.52021	0.15	0.026	9.05934e-58	SW480 EpCAM hi
ALG1L	1.4234e-62	2.26813	0.175	0.035	4.79601e-58	SW480 EpCAM hi
LITAF	1.30129e-62	1.21215	0.559	0.263	4.38456e-58	SW480 EpCAM hi
STK17A	1.17375e-62	1.05301	0.685	0.386	3.95485e-58	SW480 EpCAM hi
EDARADD	9.11827e-63	2.44077	0.15	0.026	3.07231e-58	SW480 EpCAM hi
HLA-E	4.77217e-63	1.28751	0.523	0.232	1.60793e-58	SW480 EpCAM hi
FAM107B	4.72156e-63	1.86438	0.28	0.082	1.59088e-58	SW480 EpCAM hi
LINC00659	4.27541e-63	1.85151	0.244	0.064	1.44056e-58	SW480 EpCAM hi
AC147651.4	3.08573e-63	1.87141	0.238	0.061	1.0397e-58	SW480 EpCAM hi
PRRG2	2.64464e-63	1.82917	0.289	0.086	8.91084e-59	SW480 EpCAM hi
FCHO1	1.23256e-63	2.21793	0.192	0.041	4.15298e-59	SW480 EpCAM hi
HECW1	1.06483e-63	2.58703	0.144	0.024	3.58783e-59	SW480 EpCAM hi
TBC1D4	9.25097e-64	2.04035	0.223	0.055	3.11702e-59	SW480 EpCAM hi
RNF43	8.72807e-64	1.12792	0.7	0.408	2.94084e-59	SW480 EpCAM hi
ALDH1A3	2.41417e-64	1.95201	0.282	0.082	8.1343e-60	SW480 EpCAM hi
SLC2A1-AS1	1.07225e-64	1.62954	0.36	0.124	3.61285e-60	SW480 EpCAM hi
IFRD1	7.29522e-65	1.03413	0.807	0.563	2.45805e-60	SW480 EpCAM hi
ANKIB1	6.68869e-65	1.28202	0.568	0.267	2.25369e-60	SW480 EpCAM hi
SH2D4A	5.56518e-65	1.20533	0.586	0.28	1.87513e-60	SW480 EpCAM hi
MRPS31	4.98222e-65	1.18898	0.603	0.292	1.67871e-60	SW480 EpCAM hi
RAMP1	4.44005e-65	1.0738	0.655	0.328	1.49603e-60	SW480 EpCAM hi
C16orf74	4.2921e-65	1.86989	0.322	0.104	1.44618e-60	SW480 EpCAM hi
SMURF2	2.74756e-65	1.27942	0.562	0.262	9.25762e-61	SW480 EpCAM hi
C1QTNF1-AS1	1.45787e-65	1.7442	0.3	0.089	4.91214e-61	SW480 EpCAM hi
CADM1	6.23104e-66	1.80745	0.321	0.101	2.09949e-61	SW480 EpCAM hi
HRAT92	6.22119e-66	1.96288	0.234	0.057	2.09617e-61	SW480 EpCAM hi
AK4	3.56202e-66	1.18799	0.609	0.294	1.20019e-61	SW480 EpCAM hi
ACSS1	2.88065e-66	2.65204	0.133	0.02	9.70608e-62	SW480 EpCAM hi
KLHL35	2.6467e-66	2.09887	0.199	0.042	8.91779e-62	SW480 EpCAM hi
UNC119	2.42966e-66	1.35478	0.514	0.223	8.18649e-62	SW480 EpCAM hi
NRN1	1.91685e-66	2.05479	0.214	0.048	6.45864e-62	SW480 EpCAM hi
CCDC153	1.81213e-66	2.63274	0.15	0.025	6.10578e-62	SW480 EpCAM hi
PDGFB	4.73164e-67	2.2568	0.208	0.046	1.59428e-62	SW480 EpCAM hi
MPP1	3.83322e-67	2.04641	0.246	0.062	1.29156e-62	SW480 EpCAM hi
LEF1	2.58114e-67	1.90754	0.255	0.065	8.69688e-63	SW480 EpCAM hi
MLF1	1.64606e-67	1.54061	0.394	0.139	5.54623e-63	SW480 EpCAM hi
MGAT5	1.0723e-67	1.17096	0.703	0.399	3.61302e-63	SW480 EpCAM hi
PADI1	8.48804e-68	2.46466	0.177	0.034	2.85996e-63	SW480 EpCAM hi
CTR9	5.69254e-68	1.20674	0.676	0.375	1.91804e-63	SW480 EpCAM hi
NLK	4.80226e-68	1.89406	0.285	0.08	1.61807e-63	SW480 EpCAM hi
NDRG1	4.19421e-68	2.42299	0.196	0.04	1.4132e-63	SW480 EpCAM hi
TNS4	2.42906e-68	1.5643	0.454	0.181	8.18447e-64	SW480 EpCAM hi
ARRDC1	1.72762e-68	1.12617	0.706	0.392	5.82103e-64	SW480 EpCAM hi
RNASET2	1.3086e-68	1.1339	0.69	0.378	4.40919e-64	SW480 EpCAM hi
FLNB	1.27784e-68	1.3263	0.598	0.285	4.30555e-64	SW480 EpCAM hi
OVOS2	1.05495e-68	2.61429	0.154	0.025	3.55454e-64	SW480 EpCAM hi
ADM	9.6931e-69	1.73018	0.337	0.108	3.26599e-64	SW480 EpCAM hi
NUCB1	9.06284e-69	1.66753	0.355	0.114	3.05363e-64	SW480 EpCAM hi
SYK	8.63488e-69	1.35552	0.742	0.473	2.90944e-64	SW480 EpCAM hi
RP1-244F24.1	7.92793e-69	2.44113	0.166	0.029	2.67124e-64	SW480 EpCAM hi
MAOB	7.57568e-69	2.22156	0.199	0.042	2.55255e-64	SW480 EpCAM hi
ROR2	5.12828e-69	2.95569	0.127	0.017	1.72792e-64	SW480 EpCAM hi
CDH3	3.66853e-69	3.21175	0.112	0.013	1.23607e-64	SW480 EpCAM hi
ELK3	2.94035e-69	1.74623	0.313	0.092	9.90722e-65	SW480 EpCAM hi
SMCO2	1.27039e-69	1.39073	0.381	0.125	4.28046e-65	SW480 EpCAM hi
SH3KBP1	1.18373e-69	1.0378	0.813	0.53	3.98846e-65	SW480 EpCAM hi
DHRS2	1.05781e-69	2.99356	0.109	0.012	3.56418e-65	SW480 EpCAM hi
RHOB	1.05225e-69	1.19807	0.744	0.442	3.54544e-65	SW480 EpCAM hi
ENTPD2	7.33279e-70	3.3844	0.102	0.01	2.47071e-65	SW480 EpCAM hi
AIF1L	6.62231e-70	1.33455	0.556	0.254	2.23132e-65	SW480 EpCAM hi
ABHD6	4.28625e-70	1.69937	0.373	0.125	1.44421e-65	SW480 EpCAM hi
FAM171B	7.58455e-71	2.65021	0.156	0.025	2.55554e-66	SW480 EpCAM hi
GSTZ1	4.85289e-71	1.10047	0.748	0.429	1.63513e-66	SW480 EpCAM hi
RHOF	3.85465e-71	1.17628	0.699	0.373	1.29878e-66	SW480 EpCAM hi
RAB6B	2.3262e-71	2.85247	0.135	0.019	7.83791e-67	SW480 EpCAM hi
NUTM2A-AS1	1.80864e-71	2.23168	0.216	0.047	6.09404e-67	SW480 EpCAM hi
TGFB1I1	1.14253e-71	1.5811	0.408	0.142	3.84965e-67	SW480 EpCAM hi
HOTAIR	8.15514e-72	2.427	0.187	0.036	2.74779e-67	SW480 EpCAM hi
IGSF8	6.58109e-72	2.02026	0.265	0.068	2.21743e-67	SW480 EpCAM hi
PRKRIP1	5.44121e-72	1.07079	0.751	0.436	1.83336e-67	SW480 EpCAM hi
TAF6	2.37948e-72	1.00047	0.79	0.483	8.01742e-68	SW480 EpCAM hi
N4BP2L2	2.17095e-72	1.10381	0.742	0.41	7.31478e-68	SW480 EpCAM hi
EDAR	2.10637e-72	2.66541	0.159	0.026	7.0972e-68	SW480 EpCAM hi
CCDC186	1.25012e-72	1.31563	0.631	0.319	4.21217e-68	SW480 EpCAM hi
AR	9.44332e-73	3.02367	0.115	0.013	3.18183e-68	SW480 EpCAM hi
OPTN	4.49284e-73	1.34435	0.559	0.242	1.51382e-68	SW480 EpCAM hi
UBE2L6	2.83398e-73	2.15769	0.226	0.05	9.54881e-69	SW480 EpCAM hi
FXR1	2.53042e-73	1.05547	0.817	0.527	8.52601e-69	SW480 EpCAM hi
GPX8	1.2608e-73	1.83909	0.294	0.079	4.24813e-69	SW480 EpCAM hi
ECE2	1.25371e-73	1.28612	0.624	0.298	4.22424e-69	SW480 EpCAM hi
CXADR	1.23611e-73	1.28841	0.652	0.323	4.16496e-69	SW480 EpCAM hi
UBXN10-AS1	7.12788e-74	2.38735	0.178	0.031	2.40167e-69	SW480 EpCAM hi
HES7	2.03459e-74	1.47927	0.339	0.098	6.85536e-70	SW480 EpCAM hi
CELSR2	1.44254e-74	2.00128	0.27	0.068	4.8605e-70	SW480 EpCAM hi
UG0898H09	8.30482e-75	3.14582	0.115	0.013	2.79823e-70	SW480 EpCAM hi
YES1	7.49951e-75	1.39988	0.526	0.216	2.52689e-70	SW480 EpCAM hi
RNF141	7.32969e-75	1.26392	0.661	0.333	2.46967e-70	SW480 EpCAM hi
PRRG4	6.96432e-75	1.92656	0.313	0.088	2.34656e-70	SW480 EpCAM hi
KCNN4	5.75209e-75	2.29544	0.19	0.035	1.93811e-70	SW480 EpCAM hi
MTIF3	3.96877e-75	1.21389	0.702	0.378	1.33724e-70	SW480 EpCAM hi
HSBP1L1	1.43812e-75	1.59931	0.433	0.153	4.84559e-71	SW480 EpCAM hi
ATL3	1.33193e-75	1.78642	0.351	0.107	4.48782e-71	SW480 EpCAM hi
MED4	1.0393e-75	1.07789	0.777	0.442	3.50181e-71	SW480 EpCAM hi
WASF3	8.97195e-76	2.03568	0.271	0.067	3.02301e-71	SW480 EpCAM hi
VIPR1	3.4915e-76	2.80113	0.151	0.022	1.17642e-71	SW480 EpCAM hi
SLFN5	2.43266e-76	2.74285	0.148	0.021	8.19661e-72	SW480 EpCAM hi
SMC4	1.77702e-76	1.05175	0.901	0.735	5.98748e-72	SW480 EpCAM hi
GAD1	1.66402e-76	1.1447	0.762	0.448	5.60675e-72	SW480 EpCAM hi
RRAGA	1.63113e-76	1.1739	0.712	0.372	5.49594e-72	SW480 EpCAM hi
SMARCD3	1.16413e-76	2.26359	0.234	0.052	3.92241e-72	SW480 EpCAM hi
NFIB	7.80845e-77	2.75531	0.154	0.023	2.63098e-72	SW480 EpCAM hi
PAX6	6.38784e-77	1.83044	0.324	0.091	2.15232e-72	SW480 EpCAM hi
GPR143	2.64224e-77	3.24848	0.121	0.014	8.90277e-73	SW480 EpCAM hi
NINJ1	2.42109e-77	1.07979	0.787	0.455	8.15763e-73	SW480 EpCAM hi
PRR7	1.48008e-77	1.00205	0.84	0.525	4.98699e-73	SW480 EpCAM hi
TCEA2	5.18524e-78	1.24094	0.703	0.368	1.74712e-73	SW480 EpCAM hi
MROH6	2.89507e-78	1.91265	0.327	0.092	9.75465e-74	SW480 EpCAM hi
DNASE2	2.04142e-78	1.35408	0.613	0.276	6.87837e-74	SW480 EpCAM hi
ABRACL	1.75285e-78	1.10107	0.795	0.479	5.90606e-74	SW480 EpCAM hi
ITGB5	1.21215e-78	1.35703	0.606	0.281	4.08422e-74	SW480 EpCAM hi
HYAL2	3.30726e-79	1.16597	0.741	0.404	1.11435e-74	SW480 EpCAM hi
SMIM1	3.20971e-79	2.04107	0.267	0.063	1.08148e-74	SW480 EpCAM hi
HOOK2	3.11474e-79	1.19261	0.732	0.387	1.04948e-74	SW480 EpCAM hi
SLC12A9	1.52122e-79	1.84404	0.349	0.103	5.1256e-75	SW480 EpCAM hi
TRIM56	1.33023e-79	1.10958	0.775	0.442	4.48206e-75	SW480 EpCAM hi
KLHL5	4.53376e-80	1.62899	0.435	0.148	1.5276e-75	SW480 EpCAM hi
SPTSSB	3.40558e-80	3.51637	0.111	0.01	1.14748e-75	SW480 EpCAM hi
TRABD2A	3.01246e-80	2.09782	0.259	0.059	1.01502e-75	SW480 EpCAM hi
BAMBI	3.01087e-80	1.26205	0.802	0.533	1.01448e-75	SW480 EpCAM hi
HOXB3	2.57111e-80	1.49088	0.562	0.236	8.6631e-76	SW480 EpCAM hi
TSPAN1	2.01246e-80	1.98435	0.357	0.108	6.78079e-76	SW480 EpCAM hi
TGFBR3L	1.68418e-80	1.58928	0.472	0.175	5.67469e-76	SW480 EpCAM hi
MICU2	1.44026e-80	1.41938	0.567	0.237	4.85282e-76	SW480 EpCAM hi
TMEM243	2.74984e-81	1.11574	0.79	0.444	9.26531e-77	SW480 EpCAM hi
LINC01503	1.90564e-81	2.29237	0.225	0.045	6.42087e-77	SW480 EpCAM hi
ASAP1	1.80538e-81	1.42143	0.585	0.248	6.08305e-77	SW480 EpCAM hi
RP11-195F19.5	1.78663e-81	1.7963	0.348	0.099	6.01986e-77	SW480 EpCAM hi
BET1	8.75789e-82	1.21809	0.721	0.365	2.95088e-77	SW480 EpCAM hi
LRRC26	6.81197e-82	2.60624	0.19	0.033	2.29523e-77	SW480 EpCAM hi
AK3	2.07489e-82	1.19208	0.7	0.346	6.99112e-78	SW480 EpCAM hi
CRYL1	2.0157e-82	2.16169	0.232	0.047	6.7917e-78	SW480 EpCAM hi
EVA1C	8.87183e-83	1.68258	0.43	0.146	2.98927e-78	SW480 EpCAM hi
ZC3H13	2.65148e-83	1.17891	0.795	0.489	8.93391e-79	SW480 EpCAM hi
GPR137B	1.30322e-83	2.55214	0.21	0.039	4.39105e-79	SW480 EpCAM hi
TMEM121	8.21293e-84	2.07707	0.261	0.057	2.76726e-79	SW480 EpCAM hi
PDZD2	8.21169e-84	3.30631	0.118	0.012	2.76685e-79	SW480 EpCAM hi
GMPS	7.86193e-84	1.00307	0.889	0.607	2.649e-79	SW480 EpCAM hi
CCR7	6.21648e-84	2.31677	0.208	0.038	2.09458e-79	SW480 EpCAM hi
HRCT1	3.33445e-84	2.75546	0.171	0.025	1.12351e-79	SW480 EpCAM hi
CEBPD	2.60291e-84	1.58149	0.681	0.366	8.77025e-80	SW480 EpCAM hi
MTURN	3.95346e-85	1.74293	0.37	0.107	1.33208e-80	SW480 EpCAM hi
FLYWCH2	2.93538e-85	1.09784	0.79	0.433	9.89048e-81	SW480 EpCAM hi
PLOD3	2.79979e-85	1.23277	0.754	0.429	9.43361e-81	SW480 EpCAM hi
PSIP1	2.75786e-85	1.02109	0.858	0.579	9.29235e-81	SW480 EpCAM hi
NR4A1	1.71343e-85	2.79364	0.159	0.021	5.77324e-81	SW480 EpCAM hi
CST7	2.24933e-86	1.20518	0.829	0.522	7.57891e-82	SW480 EpCAM hi
BOK	2.01676e-86	2.38838	0.216	0.039	6.79528e-82	SW480 EpCAM hi
TFPT	1.73389e-86	1.05737	0.847	0.516	5.84216e-82	SW480 EpCAM hi
CASC8	1.70097e-86	1.73722	0.376	0.109	5.73124e-82	SW480 EpCAM hi
BCAP29	6.95902e-87	1.15973	0.816	0.49	2.34477e-82	SW480 EpCAM hi
PCDH1	4.29517e-87	2.70707	0.184	0.029	1.44721e-82	SW480 EpCAM hi
MARCH9	3.02073e-87	1.59322	0.489	0.175	1.0178e-82	SW480 EpCAM hi
IFI35	1.38755e-87	2.16314	0.268	0.059	4.6752e-83	SW480 EpCAM hi
SLC26A4-AS1	1.15253e-87	3.14974	0.135	0.015	3.88334e-83	SW480 EpCAM hi
P4HA2	1.11012e-87	1.80856	0.435	0.142	3.74044e-83	SW480 EpCAM hi
ALG5	1.06011e-88	1.14906	0.804	0.482	3.57193e-84	SW480 EpCAM hi
TCEA3	5.5574e-89	2.04686	0.312	0.077	1.87251e-84	SW480 EpCAM hi
VSTM1	5.53034e-89	2.38301	0.19	0.03	1.86339e-84	SW480 EpCAM hi
FCMR	5.07344e-89	2.54447	0.198	0.032	1.70945e-84	SW480 EpCAM hi
BEX2	4.39171e-89	1.5751	0.42	0.129	1.47974e-84	SW480 EpCAM hi
TEAD2	3.33745e-89	1.79888	0.367	0.101	1.12452e-84	SW480 EpCAM hi
ZNF789	1.60517e-89	1.75924	0.429	0.136	5.40847e-85	SW480 EpCAM hi
LCN2	1.56506e-89	2.10803	0.249	0.05	5.27332e-85	SW480 EpCAM hi
PPM1N	8.96012e-90	1.77776	0.429	0.137	3.01902e-85	SW480 EpCAM hi
TSNARE1	7.9925e-90	2.64169	0.268	0.059	2.69299e-85	SW480 EpCAM hi
HOXB5	1.74566e-90	1.60925	0.57	0.236	5.88182e-86	SW480 EpCAM hi
ETHE1	4.96865e-91	1.04731	0.883	0.587	1.67414e-86	SW480 EpCAM hi
DOCK9	2.64674e-91	1.99273	0.351	0.093	8.91792e-87	SW480 EpCAM hi
CACNG8	2.41225e-91	2.98074	0.148	0.017	8.12785e-87	SW480 EpCAM hi
CARD11	1.28039e-91	2.79008	0.172	0.024	4.31414e-87	SW480 EpCAM hi
GOLGA4	1.08944e-91	1.34248	0.729	0.365	3.67077e-87	SW480 EpCAM hi
LYPD3	1.05464e-91	2.99731	0.165	0.022	3.55349e-87	SW480 EpCAM hi
LYPD6B	9.33108e-92	3.64468	0.121	0.011	3.14401e-87	SW480 EpCAM hi
SERPINE1	8.45759e-92	2.01367	0.279	0.061	2.8497e-87	SW480 EpCAM hi
INSIG2	3.68291e-92	1.55704	0.561	0.217	1.24092e-87	SW480 EpCAM hi
PVT1	2.01544e-92	1.30944	0.628	0.259	6.79083e-88	SW480 EpCAM hi
ASS1	1.63078e-92	1.20768	0.618	0.24	5.49476e-88	SW480 EpCAM hi
CLDN4	1.51083e-92	1.19529	0.829	0.499	5.09059e-88	SW480 EpCAM hi
LYRM9	3.63082e-93	2.70609	0.205	0.033	1.22337e-88	SW480 EpCAM hi
YBX2	3.53447e-93	2.01177	0.361	0.098	1.1909e-88	SW480 EpCAM hi
BLVRA	1.75359e-93	1.31828	0.721	0.356	5.90855e-89	SW480 EpCAM hi
CKB	8.26434e-94	1.08138	0.738	0.355	2.78459e-89	SW480 EpCAM hi
NFE2	2.97797e-94	2.49548	0.225	0.04	1.0034e-89	SW480 EpCAM hi
SYPL1	5.4848e-95	1.11738	0.877	0.596	1.84805e-90	SW480 EpCAM hi
CCDC3	9.14681e-96	2.66802	0.211	0.035	3.08193e-91	SW480 EpCAM hi
ICA1	6.99018e-96	1.50061	0.48	0.153	2.35527e-91	SW480 EpCAM hi
FOS	6.29718e-96	1.52153	0.681	0.328	2.12177e-91	SW480 EpCAM hi
RP11-218F4.1	5.83424e-96	3.25709	0.144	0.015	1.96579e-91	SW480 EpCAM hi
MRVI1	7.25336e-97	3.06742	0.151	0.017	2.44395e-92	SW480 EpCAM hi
MOSPD3	5.67074e-97	1.48152	0.654	0.287	1.9107e-92	SW480 EpCAM hi
DBP	4.50515e-97	1.90872	0.379	0.102	1.51797e-92	SW480 EpCAM hi
UBXN10	4.02112e-97	2.586	0.207	0.032	1.35488e-92	SW480 EpCAM hi
SMIM4	2.93297e-97	1.04559	0.895	0.631	9.88236e-93	SW480 EpCAM hi
EVA1B	2.85293e-97	1.94079	0.367	0.097	9.61265e-93	SW480 EpCAM hi
GRK6	2.00441e-97	1.1035	0.85	0.556	6.75365e-93	SW480 EpCAM hi
TLE4	1.8143e-97	3.12178	0.156	0.018	6.11311e-93	SW480 EpCAM hi
CD82	1.58593e-97	1.59396	0.48	0.157	5.34362e-93	SW480 EpCAM hi
GPC1	4.45507e-98	1.71413	0.495	0.166	1.50109e-93	SW480 EpCAM hi
PRSS3	3.78607e-98	1.03174	0.871	0.479	1.27568e-93	SW480 EpCAM hi
IL10	2.6628e-98	2.05148	0.39	0.107	8.97205e-94	SW480 EpCAM hi
XXbac-BPG32J3.19	1.56104e-98	2.78891	0.189	0.027	5.25976e-94	SW480 EpCAM hi
PPP1R35	1.29835e-98	1.02031	0.912	0.629	4.37465e-94	SW480 EpCAM hi
PODXL2	1.05089e-98	1.70489	0.523	0.189	3.54086e-94	SW480 EpCAM hi
CRTAP	7.33974e-99	1.42817	0.693	0.313	2.47305e-94	SW480 EpCAM hi
MCAM	5.58294e-99	2.51505	0.232	0.04	1.88112e-94	SW480 EpCAM hi
KIF1A	5.00466e-99	2.32837	0.268	0.053	1.68627e-94	SW480 EpCAM hi
RNF6	1.43025e-99	1.78314	0.472	0.153	4.81908e-95	SW480 EpCAM hi
C19orf81	1.16135e-99	2.76096	0.186	0.025	3.91306e-95	SW480 EpCAM hi
DCDC2	5.31551e-100	2.75655	0.21	0.033	1.79101e-95	SW480 EpCAM hi
IFT22	4.55832e-100	1.05756	0.886	0.585	1.53588e-95	SW480 EpCAM hi
TNFRSF11B	3.81138e-100	2.56384	0.253	0.048	1.28421e-95	SW480 EpCAM hi
ZNF704	8.50615e-101	1.78057	0.451	0.139	2.86606e-96	SW480 EpCAM hi
TPRXL	4.2301e-101	3.58589	0.126	0.01	1.42529e-96	SW480 EpCAM hi
KIZ	2.43265e-101	1.38773	0.726	0.355	8.19659e-97	SW480 EpCAM hi
KREMEN2	2.15711e-101	2.41239	0.256	0.048	7.26815e-97	SW480 EpCAM hi
SPHK1	1.01664e-101	3.07216	0.174	0.021	3.42546e-97	SW480 EpCAM hi
SELT	7.87926e-102	1.09739	0.922	0.667	2.65484e-97	SW480 EpCAM hi
PDLIM7	4.18177e-102	1.07788	0.891	0.571	1.409e-97	SW480 EpCAM hi
CDC42EP5	3.68559e-102	2.74702	0.211	0.032	1.24182e-97	SW480 EpCAM hi
ZNF385A	3.425e-102	1.40424	0.702	0.332	1.15402e-97	SW480 EpCAM hi
ADAMTS8	2.44113e-102	2.70094	0.198	0.028	8.22514e-98	SW480 EpCAM hi
HOXB6	2.18961e-102	1.28722	0.843	0.49	7.37768e-98	SW480 EpCAM hi
RNF208	1.92713e-102	2.11419	0.355	0.088	6.49326e-98	SW480 EpCAM hi
FOXN3	1.76714e-102	1.9591	0.352	0.086	5.95422e-98	SW480 EpCAM hi
STXBP6	1.13379e-102	1.90081	0.402	0.109	3.82018e-98	SW480 EpCAM hi
CEBPB	6.75705e-103	1.30246	0.798	0.424	2.27672e-98	SW480 EpCAM hi
UROC1	6.65628e-103	3.50635	0.133	0.012	2.24277e-98	SW480 EpCAM hi
WBSCR27	1.24783e-103	1.52064	0.609	0.229	4.20442e-99	SW480 EpCAM hi
NEK3	1.02869e-103	2.20898	0.33	0.076	3.46607e-99	SW480 EpCAM hi
PLAUR	4.0756e-104	1.75414	0.48	0.15	1.37323e-99	SW480 EpCAM hi
NPTX2	8.88804e-105	2.58494	0.229	0.037	2.99474e-100	SW480 EpCAM hi
GJB2	1.95741e-105	2.87743	0.199	0.028	6.59531e-101	SW480 EpCAM hi
BOD1	3.21733e-106	1.17907	0.813	0.409	1.08405e-101	SW480 EpCAM hi
GALNT6	1.28758e-106	1.8585	0.468	0.144	4.33837e-102	SW480 EpCAM hi
WLS	4.72353e-107	2.34231	0.295	0.06	1.59155e-102	SW480 EpCAM hi
PPIC	4.39252e-108	1.48018	0.642	0.247	1.48002e-103	SW480 EpCAM hi
PSG1	4.16187e-108	2.71653	0.205	0.029	1.4023e-103	SW480 EpCAM hi
NAGS	9.65718e-109	2.89995	0.192	0.025	3.25389e-104	SW480 EpCAM hi
INAFM1	4.26916e-109	1.64816	0.573	0.201	1.43845e-104	SW480 EpCAM hi
ZAP70	2.88166e-109	2.32551	0.267	0.048	9.70948e-105	SW480 EpCAM hi
WNT5A	8.73148e-110	2.55887	0.235	0.037	2.94198e-105	SW480 EpCAM hi
CAPN12	7.76242e-110	2.1305	0.339	0.076	2.61547e-105	SW480 EpCAM hi
TRIM2	3.71397e-110	1.74967	0.556	0.196	1.25138e-105	SW480 EpCAM hi
HOXB7	2.11117e-110	1.05636	0.942	0.692	7.11338e-106	SW480 EpCAM hi
PTGES	2.00589e-110	3.03664	0.19	0.024	6.75865e-106	SW480 EpCAM hi
SH3YL1	1.98403e-110	2.37366	0.292	0.057	6.685e-106	SW480 EpCAM hi
MCOLN3	9.50169e-111	2.68627	0.241	0.039	3.2015e-106	SW480 EpCAM hi
YPEL5	7.52951e-111	1.87222	0.441	0.123	2.53699e-106	SW480 EpCAM hi
TPBG	3.95141e-111	2.41425	0.295	0.058	1.33139e-106	SW480 EpCAM hi
ITGA3	1.21571e-111	1.98766	0.414	0.111	4.09622e-107	SW480 EpCAM hi
PRSS22	6.44091e-112	3.15043	0.165	0.017	2.1702e-107	SW480 EpCAM hi
CTSV	3.47738e-112	2.10066	0.37	0.088	1.17167e-107	SW480 EpCAM hi
CD59	2.91608e-112	1.16297	0.904	0.619	9.82544e-108	SW480 EpCAM hi
GPX3	1.58933e-112	2.25156	0.286	0.053	5.3551e-108	SW480 EpCAM hi
ARL4D	7.59591e-113	1.84359	0.498	0.153	2.55937e-108	SW480 EpCAM hi
PRR5L	7.13199e-113	2.8706	0.192	0.023	2.40305e-108	SW480 EpCAM hi
ISYNA1	3.20315e-113	2.24499	0.337	0.074	1.07927e-108	SW480 EpCAM hi
BCL2L15	3.1035e-113	1.44459	0.735	0.335	1.04569e-108	SW480 EpCAM hi
CD44	2.19388e-113	1.48515	0.631	0.236	7.39204e-109	SW480 EpCAM hi
SERPINF2	8.10683e-114	2.10916	0.394	0.099	2.73152e-109	SW480 EpCAM hi
EFNA4	2.10265e-114	1.90068	0.427	0.111	7.08468e-110	SW480 EpCAM hi
CTSB	1.34834e-114	1.26148	0.868	0.533	4.5431e-110	SW480 EpCAM hi
SRPK2	2.96655e-115	1.217	0.876	0.506	9.99548e-111	SW480 EpCAM hi
HOXA10-AS	1.75324e-115	1.51318	0.822	0.49	5.90736e-111	SW480 EpCAM hi
CALHM2	9.54441e-116	2.43106	0.298	0.057	3.21589e-111	SW480 EpCAM hi
CDA	2.93202e-116	1.55628	0.721	0.32	9.87914e-112	SW480 EpCAM hi
OBSCN	2.05546e-116	3.42363	0.166	0.016	6.92568e-112	SW480 EpCAM hi
RP11-155L15.1	8.66407e-117	2.71643	0.22	0.03	2.91927e-112	SW480 EpCAM hi
RAPGEF3	1.86864e-117	2.33218	0.282	0.05	6.29621e-113	SW480 EpCAM hi
ANKRD37	3.72184e-118	2.11662	0.502	0.158	1.25404e-113	SW480 EpCAM hi
AFAP1L2	1.36278e-118	1.94926	0.435	0.114	4.59174e-114	SW480 EpCAM hi
GNG11	8.67489e-119	1.44632	0.345	0.07	2.92292e-114	SW480 EpCAM hi
2004-09-01	7.68252e-119	2.08075	0.345	0.072	2.58855e-114	SW480 EpCAM hi
PSMB8	1.72695e-119	1.55672	0.693	0.278	5.81878e-115	SW480 EpCAM hi
WNT10A	1.08972e-119	2.68615	0.27	0.045	3.67169e-115	SW480 EpCAM hi
PQLC2L	1.65682e-121	2.45128	0.307	0.058	5.5825e-117	SW480 EpCAM hi
NDUFB5	7.1452e-122	1.01111	0.96	0.727	2.4075e-117	SW480 EpCAM hi
PTCH1	3.89662e-122	2.24401	0.367	0.082	1.31293e-117	SW480 EpCAM hi
FAM210B	2.3242e-122	1.53817	0.706	0.283	7.83117e-118	SW480 EpCAM hi
RP13-463N16.6	1.40639e-122	2.20882	0.379	0.086	4.73868e-118	SW480 EpCAM hi
AXIN2	6.98653e-123	1.32767	0.868	0.479	2.35404e-118	SW480 EpCAM hi
RHOQ	1.1274e-123	2.14078	0.409	0.099	3.79865e-119	SW480 EpCAM hi
MYO1D	9.45176e-124	2.20125	0.402	0.096	3.18468e-119	SW480 EpCAM hi
ETV4	1.07973e-124	1.1869	0.918	0.608	3.63804e-120	SW480 EpCAM hi
GLRX	4.19549e-125	1.38055	0.838	0.449	1.41363e-120	SW480 EpCAM hi
NMI	1.6648e-125	2.44046	0.298	0.053	5.60938e-121	SW480 EpCAM hi
BSPRY	1.15066e-125	2.57316	0.315	0.06	3.87702e-121	SW480 EpCAM hi
HAGLROS	8.14408e-126	2.29689	0.33	0.064	2.74407e-121	SW480 EpCAM hi
ID2	7.65304e-126	1.34556	0.922	0.616	2.57862e-121	SW480 EpCAM hi
HOXD11	5.83928e-126	2.91298	0.231	0.031	1.96749e-121	SW480 EpCAM hi
GMPR	3.37695e-126	2.52466	0.283	0.047	1.13783e-121	SW480 EpCAM hi
CPLX2	3.09867e-126	2.48172	0.291	0.05	1.04407e-121	SW480 EpCAM hi
JOSD2	1.69585e-126	1.23429	0.913	0.582	5.71401e-122	SW480 EpCAM hi
RP11-857B24.5	6.11092e-127	2.95704	0.204	0.023	2.05901e-122	SW480 EpCAM hi
PFN2	1.49119e-127	1.21073	0.928	0.612	5.02442e-123	SW480 EpCAM hi
CCM2	6.36634e-128	1.45803	0.82	0.421	2.14507e-123	SW480 EpCAM hi
SNCG	6.30361e-128	1.9811	0.439	0.109	2.12394e-123	SW480 EpCAM hi
KCNK1	5.12212e-128	3.52259	0.165	0.014	1.72585e-123	SW480 EpCAM hi
TRIM29	2.67317e-128	1.96288	0.487	0.135	9.00696e-124	SW480 EpCAM hi
NR1H2	1.17909e-128	1.50973	0.75	0.32	3.97284e-124	SW480 EpCAM hi
VDR	6.02764e-129	2.2555	0.396	0.09	2.03095e-124	SW480 EpCAM hi
FUCA1	1.92453e-129	1.88148	0.556	0.173	6.48453e-125	SW480 EpCAM hi
PTK6	1.83084e-129	2.56784	0.282	0.046	6.16882e-125	SW480 EpCAM hi
BST2	1.08582e-129	3.24656	0.232	0.031	3.65856e-125	SW480 EpCAM hi
CTSL	9.18794e-130	1.90776	0.534	0.159	3.09578e-125	SW480 EpCAM hi
IFI27L2	7.71398e-130	1.20807	0.937	0.598	2.59915e-125	SW480 EpCAM hi
AOC1	5.90487e-132	3.44619	0.178	0.016	1.98959e-127	SW480 EpCAM hi
ESPN	1.41605e-132	1.40197	0.648	0.213	4.77124e-128	SW480 EpCAM hi
SQSTM1	6.20049e-133	1.007	0.975	0.792	2.08919e-128	SW480 EpCAM hi
SNX10	5.19871e-133	1.45486	0.811	0.386	1.75165e-128	SW480 EpCAM hi
EXOSC8	2.14797e-133	1.18898	0.943	0.645	7.23736e-129	SW480 EpCAM hi
GATA2-AS1	1.33006e-133	1.98751	0.499	0.136	4.4815e-129	SW480 EpCAM hi
MPHOSPH8	1.14367e-133	1.27805	0.9	0.526	3.85347e-129	SW480 EpCAM hi
NAPG	8.84119e-135	1.338	0.885	0.481	2.97895e-130	SW480 EpCAM hi
MAP1B	3.63708e-135	1.80486	0.613	0.2	1.22548e-130	SW480 EpCAM hi
NCAM1	3.56481e-135	2.71872	0.262	0.037	1.20113e-130	SW480 EpCAM hi
NEBL	3.30883e-135	2.39745	0.333	0.061	1.11488e-130	SW480 EpCAM hi
DPP7	1.36326e-135	1.31857	0.907	0.538	4.59338e-131	SW480 EpCAM hi
LPCAT2	6.27987e-136	1.90574	0.529	0.148	2.11594e-131	SW480 EpCAM hi
ETV3	9.3986e-137	2.17231	0.423	0.097	3.16676e-132	SW480 EpCAM hi
MPLKIP	1.7445e-137	1.04988	0.979	0.752	5.87792e-133	SW480 EpCAM hi
DDIT4	2.362e-138	1.77507	0.516	0.142	7.95851e-134	SW480 EpCAM hi
CD70	1.17517e-138	2.49935	0.301	0.049	3.95961e-134	SW480 EpCAM hi
TWF2	2.82921e-139	1.43879	0.862	0.463	9.53275e-135	SW480 EpCAM hi
ASPHD1	2.80846e-139	2.21622	0.387	0.079	9.46282e-135	SW480 EpCAM hi
GATA2	2.51802e-139	2.46956	0.357	0.069	8.48421e-135	SW480 EpCAM hi
BTG3	1.6497e-139	1.7977	0.663	0.236	5.55851e-135	SW480 EpCAM hi
BLVRB	1.22373e-139	1.37374	0.858	0.404	4.12324e-135	SW480 EpCAM hi
ANO1	2.07085e-140	2.29796	0.402	0.087	6.97751e-136	SW480 EpCAM hi
PPP1R14C	1.90154e-140	2.55129	0.321	0.055	6.40704e-136	SW480 EpCAM hi
OXR1	1.25983e-140	1.40986	0.858	0.42	4.24486e-136	SW480 EpCAM hi
IL15RA	1.27387e-142	2.87315	0.264	0.036	4.29218e-138	SW480 EpCAM hi
CXCR4	3.97446e-144	2.09193	0.358	0.065	1.33915e-139	SW480 EpCAM hi
NELL2	4.65789e-145	1.96189	0.453	0.104	1.56943e-140	SW480 EpCAM hi
FGF19	4.58505e-145	1.35578	0.952	0.647	1.54489e-140	SW480 EpCAM hi
WBP4	2.23851e-146	1.69664	0.736	0.296	7.54245e-142	SW480 EpCAM hi
ENTPD8	1.45809e-146	2.34813	0.502	0.133	4.91288e-142	SW480 EpCAM hi
PRKAR1B	7.272e-148	1.37562	0.907	0.507	2.45023e-143	SW480 EpCAM hi
TMEM92	3.27562e-148	2.30343	0.354	0.062	1.10369e-143	SW480 EpCAM hi
CRYGN	1.06919e-148	2.54612	0.304	0.046	3.60253e-144	SW480 EpCAM hi
FABP3	1.9999e-149	2.40692	0.31	0.048	6.73845e-145	SW480 EpCAM hi
TUBB2A	1.43186e-149	1.81208	0.712	0.27	4.82451e-145	SW480 EpCAM hi
LMTK3	1.41478e-149	2.98917	0.282	0.04	4.76696e-145	SW480 EpCAM hi
EGFR	3.00757e-150	2.98043	0.262	0.034	1.01337e-145	SW480 EpCAM hi
RRAS	4.13178e-151	1.79328	0.636	0.203	1.39216e-146	SW480 EpCAM hi
MIR503HG	2.40506e-151	2.61897	0.381	0.074	8.1036e-147	SW480 EpCAM hi
NXPH4	1.2841e-151	2.95396	0.285	0.04	4.32665e-147	SW480 EpCAM hi
RAB42	4.09518e-152	2.59418	0.343	0.058	1.37983e-147	SW480 EpCAM hi
CRACR2B	1.52356e-152	1.58944	0.858	0.423	5.13348e-148	SW480 EpCAM hi
TRAPPC6A	6.09406e-153	1.66917	0.781	0.309	2.05333e-148	SW480 EpCAM hi
SAA1	3.83789e-153	1.9739	0.376	0.068	1.29314e-148	SW480 EpCAM hi
AATF	1.67098e-153	1.36548	0.954	0.644	5.63019e-149	SW480 EpCAM hi
TH	1.43802e-153	2.6113	0.399	0.08	4.84526e-149	SW480 EpCAM hi
GJB1	3.09089e-154	1.67529	0.75	0.28	1.04144e-149	SW480 EpCAM hi
MGMT	1.2455e-154	2.28526	0.42	0.086	4.19658e-150	SW480 EpCAM hi
RP11-395G23.3	2.84016e-155	2.21869	0.457	0.102	9.56963e-151	SW480 EpCAM hi
DUSP6	9.36649e-156	1.81611	0.825	0.399	3.15595e-151	SW480 EpCAM hi
DLL3	4.75599e-156	1.78228	0.625	0.181	1.60248e-151	SW480 EpCAM hi
CDX2	4.52665e-157	2.52833	0.408	0.082	1.52521e-152	SW480 EpCAM hi
PSMC2	9.2793e-159	1.35696	0.946	0.62	3.12657e-154	SW480 EpCAM hi
PDIA6	3.71155e-161	1.02964	1	0.869	1.25057e-156	SW480 EpCAM hi
ADIRF	8.20847e-162	1.79378	0.885	0.49	2.76576e-157	SW480 EpCAM hi
NMU	3.94705e-162	2.39092	0.417	0.082	1.32992e-157	SW480 EpCAM hi
VGF	3.21969e-163	2.22663	0.411	0.077	1.08484e-158	SW480 EpCAM hi
IGFBP6	1.8032e-163	1.15241	0.996	0.866	6.07571e-159	SW480 EpCAM hi
ABCA7	4.43755e-164	2.71403	0.355	0.058	1.49519e-159	SW480 EpCAM hi
RUNX2	2.35642e-164	2.64388	0.342	0.053	7.93973e-160	SW480 EpCAM hi
SORBS1	1.09563e-164	2.48121	0.382	0.067	3.69162e-160	SW480 EpCAM hi
ST14	6.18963e-166	2.05819	0.613	0.18	2.08554e-161	SW480 EpCAM hi
TUBB6	3.27383e-166	1.71836	0.834	0.372	1.10308e-161	SW480 EpCAM hi
IGFBP3	2.49209e-166	2.30142	0.369	0.061	8.39685e-162	SW480 EpCAM hi
ITM2B	1.03182e-166	1.4968	0.916	0.487	3.47663e-162	SW480 EpCAM hi
NFE2L3	2.48033e-167	1.76435	0.715	0.239	8.35721e-163	SW480 EpCAM hi
IQGAP2	1.79167e-167	2.20591	0.406	0.073	6.03686e-163	SW480 EpCAM hi
METRN	3.07268e-168	1.52715	0.904	0.473	1.03531e-163	SW480 EpCAM hi
CD9	5.37618e-169	1.02512	0.994	0.969	1.81145e-164	SW480 EpCAM hi
HOTAIRM1	5.13732e-169	1.82421	0.765	0.298	1.73097e-164	SW480 EpCAM hi
PTGR1	3.77673e-169	2.18868	0.429	0.08	1.27253e-164	SW480 EpCAM hi
CTSZ	3.39355e-169	1.22457	0.978	0.73	1.14342e-164	SW480 EpCAM hi
FAM101B	1.32428e-169	2.12862	0.552	0.14	4.46204e-165	SW480 EpCAM hi
MIR4435-2HG	1.24502e-169	1.41619	0.955	0.672	4.19498e-165	SW480 EpCAM hi
MIR4458HG	4.07562e-170	2.28999	0.454	0.092	1.37324e-165	SW480 EpCAM hi
TSC22D1	1.51134e-171	1.40888	0.984	0.758	5.0923e-167	SW480 EpCAM hi
AC009502.4	7.16694e-173	2.61724	0.36	0.057	2.41483e-168	SW480 EpCAM hi
CHST13	1.90387e-173	2.24409	0.556	0.142	6.41491e-169	SW480 EpCAM hi
POLR1D	1.16256e-173	1.15738	0.991	0.819	3.91712e-169	SW480 EpCAM hi
RABAC1	8.14865e-174	1.30078	0.976	0.692	2.7456e-169	SW480 EpCAM hi
GPSM2	3.23752e-174	2.07758	0.699	0.238	1.09085e-169	SW480 EpCAM hi
CST6	5.50757e-176	2.80698	0.354	0.054	1.85572e-171	SW480 EpCAM hi
RP11-532F12.5	1.98804e-176	2.05073	0.672	0.211	6.69849e-172	SW480 EpCAM hi
SAP18	5.91015e-177	1.01288	0.999	0.916	1.99137e-172	SW480 EpCAM hi
F12	5.57399e-177	1.42232	0.954	0.617	1.8781e-172	SW480 EpCAM hi
LBH	9.2905e-178	2.6854	0.354	0.053	3.13034e-173	SW480 EpCAM hi
PPP1R2	6.14722e-179	1.23539	0.984	0.803	2.07124e-174	SW480 EpCAM hi
TSEN34	3.63397e-179	1.36705	0.96	0.64	1.22443e-174	SW480 EpCAM hi
NGFR	2.94693e-179	2.10719	0.49	0.101	9.92939e-175	SW480 EpCAM hi
RP11-445F12.1	1.66206e-179	2.97191	0.3	0.037	5.60015e-175	SW480 EpCAM hi
TRIM7	2.02127e-180	1.97246	0.642	0.177	6.81047e-176	SW480 EpCAM hi
RBP7	1.05919e-181	2.61742	0.376	0.059	3.56885e-177	SW480 EpCAM hi
CBR1	2.46797e-182	1.4363	0.952	0.601	8.31557e-178	SW480 EpCAM hi
COPS6	2.41553e-182	1.03768	1	0.924	8.13889e-178	SW480 EpCAM hi
MRPL57	2.09336e-183	1.0014	1	0.953	7.05336e-179	SW480 EpCAM hi
OLFM1	1.28333e-183	2.81427	0.337	0.046	4.32405e-179	SW480 EpCAM hi
MDK	6.9147e-184	1.48773	0.99	0.71	2.32984e-179	SW480 EpCAM hi
LY6E	5.61619e-185	1.31785	0.987	0.715	1.89232e-180	SW480 EpCAM hi
CDKN1A	2.67188e-186	2.62989	0.366	0.054	9.00263e-182	SW480 EpCAM hi
SWI5	9.37567e-190	1.45325	0.964	0.654	3.15904e-185	SW480 EpCAM hi
NPC2	6.7302e-191	1.51964	0.979	0.77	2.26767e-186	SW480 EpCAM hi
EPB41L4A	5.93453e-192	2.81155	0.346	0.046	1.99958e-187	SW480 EpCAM hi
DHRS3	2.03632e-193	2.41371	0.477	0.091	6.86116e-189	SW480 EpCAM hi
CYBRD1	2.0717e-195	2.47431	0.463	0.084	6.98038e-191	SW480 EpCAM hi
CTDSPL	5.65348e-197	1.76455	0.879	0.398	1.90488e-192	SW480 EpCAM hi
CDK8	6.32781e-199	2.20949	0.666	0.189	2.13209e-194	SW480 EpCAM hi
IFITM2	1.79189e-199	1.38839	0.994	0.787	6.03758e-195	SW480 EpCAM hi
EIF5A2	1.08804e-199	2.0546	0.775	0.265	3.66605e-195	SW480 EpCAM hi
RP13-1039J1.2	1.45867e-200	3.16479	0.303	0.033	4.91483e-196	SW480 EpCAM hi
POR	1.08146e-200	1.84611	0.88	0.395	3.64387e-196	SW480 EpCAM hi
CXCL16	3.18224e-202	2.85176	0.412	0.065	1.07222e-197	SW480 EpCAM hi
SERPINA1	1.87791e-203	2.22828	0.625	0.154	6.32741e-199	SW480 EpCAM hi
AP1S1	9.46867e-204	1.22756	0.993	0.843	3.19037e-199	SW480 EpCAM hi
PSMB9	7.08827e-204	2.2917	0.534	0.109	2.38832e-199	SW480 EpCAM hi
SLC1A5	5.67043e-204	1.2976	0.997	0.904	1.91059e-199	SW480 EpCAM hi
CHMP2A	6.08377e-206	1.16333	0.997	0.892	2.04987e-201	SW480 EpCAM hi
LIMS1	2.974e-208	1.6288	0.978	0.714	1.00206e-203	SW480 EpCAM hi
HPGD	3.88197e-209	2.4608	0.457	0.076	1.30799e-204	SW480 EpCAM hi
[truncated: 5,248 more rows]
