# Supplementary material for: The SW480 cell line as a model of resident and migrating colon cancer stem cells
Source: iScience. 2024 Aug 5;27(9):110658. doi: 10.1016/j.isci.2024.110658 (PMC11379671; doi:10.1016/j.isci.2024.110658)
Supplement: Table S4. Meta data of spatial transcriptomics cohort, related to Figure 6 [file mmc5.xlsx]

## Sheet: Blad1
Study	Journal (year)	Technology	Sample_Study	Patient_Study	Sample name	Type	Treatment	Spots	mean nCount_Spatial	median nFeature_Spatial	Malignant Spots	Percent Malignant	Repository	URL
Qi et al.	Nat. Commun. (2022)	Visium 10X	P6	P6	CRC1	Primary_CRC	NA	4457	11434	3083	940	21.1	HRA000979	https://data.mendeley.com/datasets/ys6j8bndby
Qi et al.	Nat. Commun. (2022)	Visium 10X	P7	P7	CRC2	Primary_CRC	NA	4248	7654	2778	1657	39	HRA000979	https://data.mendeley.com/datasets/ys6j8bndby
Qi et al.	Nat. Commun. (2022)	Visium 10X	P8	P8	CRC3	Primary_CRC	NA	3890	9925	2052	973	25	HRA000979	https://data.mendeley.com/datasets/ys6j8bndby
Qi et al.	Nat. Commun. (2022)	Visium 10X	P9	P9	CRC4	Primary_CRC	NA	1657	22660	4937	342	20.6	HRA000979	https://data.mendeley.com/datasets/ys6j8bndby
Wu et al.	Cancer Discov (2022)	Visium 10X	ST-colon1	P1	CRC5	Primary_CRC	N	3313	28541	5675			scCRLM	http://www.cancerdiversity.asia/scCRLM
Wu et al.	Cancer Discov (2022)	Visium 10X	ST-colon2	P2	CRC6	Primary_CRC	N	4174	6658	2331			scCRLM	http://www.cancerdiversity.asia/scCRLM
Wu et al.	Cancer Discov (2022)	Visium 10X	ST-colon3	P3	CRC7	Primary_CRC	Y (XELOX)	4007	5221	1912			scCRLM	http://www.cancerdiversity.asia/scCRLM
Wu et al.	Cancer Discov (2022)	Visium 10X	ST-colon4	P4	CRC8	Primary_CRC	Y (XELOX)	3902	8135	2882			scCRLM	http://www.cancerdiversity.asia/scCRLM
Wu et al.	Cancer Discov (2022)	Visium 10X	ST-liver1	P1	CRC5_LM	Liver_met	N	3826	23831	5352			scCRLM	http://www.cancerdiversity.asia/scCRLM
Wu et al.	Cancer Discov (2022)	Visium 10X	ST-liver2	P2	CRC6_LM	Liver_met	N	4658	13584	3982			scCRLM	http://www.cancerdiversity.asia/scCRLM
Wu et al.	Cancer Discov (2022)	Visium 10X	ST-liver3	P3	CRC7_LM	Liver_met	Y (XELOX)	3695	12533	3121			scCRLM	http://www.cancerdiversity.asia/scCRLM
Wu et al.	Cancer Discov (2022)	Visium 10X	ST-liver4	P4	CRC8_LM	Liver_met	Y (XELOX)	3721	4718	1751			scCRLM	http://www.cancerdiversity.asia/scCRLM
Valdeolivas et al.	NPJ Precis Oncol (2024)	Visium 10X	SN048_A121573_Rep1	S5_Rec A121573	CRC9_R1	Primary_CRC	N	2203	12533	4264			Zenodo	https://zenodo.org/record/7553463#.Y-pbIXbMKUk
Valdeolivas et al.	NPJ Precis Oncol (2024)	Visium 10X	SN048_A121573_Rep2	S5_Rec A121573	CRC9_R2	Primary_CRC	N	2385	10843	3809			Zenodo	https://zenodo.org/record/7553463#.Y-pbIXbMKUk
Valdeolivas et al.	NPJ Precis Oncol (2024)	Visium 10X	SN048_A416371_Rep1	S3_Col_R A416371	CRC10_R1	Primary_CRC	N	2317	11499	4116			Zenodo	https://zenodo.org/record/7553463#.Y-pbIXbMKUk
Valdeolivas et al.	NPJ Precis Oncol (2024)	Visium 10X	SN048_A416371_Rep2	S3_Col_R A416371	CRC10_R2	Primary_CRC	N	1803	14618	4588			Zenodo	https://zenodo.org/record/7553463#.Y-pbIXbMKUk
Valdeolivas et al.	NPJ Precis Oncol (2024)	Visium 10X	SN123_A551763_Rep1	S1_Cec A551763	CRC11_R1	Primary_CRC	N	691	11904	4643			Zenodo	https://zenodo.org/record/7553463#.Y-pbIXbMKUk
Valdeolivas et al.	NPJ Precis Oncol (2024)	Visium 10X	SN123_A595688_Rep1	S2_Col_R A595688	CRC12_R1	Primary_CRC	N	1192	14970	4388			Zenodo	https://zenodo.org/record/7553463#.Y-pbIXbMKUk
Valdeolivas et al.	NPJ Precis Oncol (2024)	Visium 10X	SN123_A798015_Rep1	S7_Rec/Sig A798015	CRC13_R1	Primary_CRC	NA	1685	7703	2343			Zenodo	https://zenodo.org/record/7553463#.Y-pbIXbMKUk
Valdeolivas et al.	NPJ Precis Oncol (2024)	Visium 10X	SN123_A938797_Rep1_X	S6_Rec A938797	CRC14_R1	Primary_CRC	N	2128	8096	3084			Zenodo	https://zenodo.org/record/7553463#.Y-pbIXbMKUk
Valdeolivas et al.	NPJ Precis Oncol (2024)	Visium 10X	SN124_A551763_Rep2	S1_Cec A551763	CRC11_R2	Primary_CRC	N	1219	2171	1233			Zenodo	https://zenodo.org/record/7553463#.Y-pbIXbMKUk
Valdeolivas et al.	NPJ Precis Oncol (2024)	Visium 10X	SN124_A595688_Rep2	S2_Col_R A595688	CRC12_R2	Primary_CRC	N	387	11690	4407			Zenodo	https://zenodo.org/record/7553463#.Y-pbIXbMKUk
Valdeolivas et al.	NPJ Precis Oncol (2024)	Visium 10X	SN124_A798015_Rep2	S7_Rec/Sig A798015	CRC13_R2	Primary_CRC	NA	1656	9532	2692			Zenodo	https://zenodo.org/record/7553463#.Y-pbIXbMKUk
Valdeolivas et al.	NPJ Precis Oncol (2024)	Visium 10X	SN124_A938797_Rep2	S6_Rec A938797	CRC14_R2	Primary_CRC	N	1691	17852	5457			Zenodo	https://zenodo.org/record/7553463#.Y-pbIXbMKUk
Valdeolivas et al.	NPJ Precis Oncol (2024)	Visium 10X	SN84_A120838_Rep1	S4_Col_Sig A120838	CRC15_R1	Primary_CRC	N	328	11124	3958			Zenodo	https://zenodo.org/record/7553463#.Y-pbIXbMKUk
Valdeolivas et al.	NPJ Precis Oncol (2024)	Visium 10X	SN84_A120838_Rep2	S4_Col_Sig A120838	CRC15_R2	Primary_CRC	N	1048	7905	3348			Zenodo	https://zenodo.org/record/7553463#.Y-pbIXbMKUk
											3912
