# Supplementary material for: The SW480 cell line as a model of resident and migrating colon cancer stem cells
Source: iScience. 2024 Aug 5;27(9):110658. doi: 10.1016/j.isci.2024.110658 (PMC11379671; doi:10.1016/j.isci.2024.110658)
Supplement: Table S5. Short tandem repeat analysis the SW480 and SW620 cell line, related to STAR Methods [file mmc6.xlsx]

## Sheet: SupplementaryTable5
STR Profiling assay	SW480						SW620
Date of assay		2014-12-01	2014-12-01	2020-12-01	2017-05-01	2020-12-01
	Cellosaurus	Parental	EpCAMhi	EpCAMlo	Spheres	Bulk	Cellosaurus	This study
Amelogenin	X	X	X	X	X	X	X	X
CSF1PO	13,14	13,14	13,14	13,14	13,14	13,14	13,14	13,14
D13S317	12	12	12	12	12	12	12	12
D16S539	13	13	13	13	13	13	9,13	9,13
D5S818	13	13	13	13	13	13	13	13
D7S820	8	8	8	8, 7.3	8	8, 7.3	8,9	8,9
THO1	8	8	8	8	8	8	8	8
TPOX	11	11	11	11	11	11	11	11
vWA	16	16, 22	16	16	16	16	16	16
D8S1179	13	13	13	13	13	13	13	13
FGA	24	24	24	24	24	24	24	24
Penta_E	10	10	10	10	10	10	10	10
Penta_D	9,15	9,15	9,15	9,15	9,15	9,15	9,15	9,15
D18S51	13	13	13	13	ND*	13	13	13
D3S1358	15	15	15	15	15	15	16	16
D21S11	30,30.2	30,30.2	30,30.2	30,30.2	30,30.2	30,30.2	30, 30.2	30, 30.2
*near detection limit
